# Supplementary material for: Absolute configuration of isovouacapenol C
Source: Acta Crystallogr Sect E Struct Rep Online. 2010 Jul 17;66(Pt 8):o2059–60. doi: 10.1107/S1600536810028023 (PMC3007289; doi:10.1107/S1600536810028023)
Supplement: Supplementary file 2 [file e-66-o2059-Isup2.hkl]

# 
# h,k,l, Fc-squared, Fo-squared, sigma(Fo-squared) and status flag 
# 
data_I
_shelx_title ' cp3eam in P2(1)  (100K)' 
_shelx_refln_list_code          4 
_shelx_F_calc_maximum      114.55 
_exptl_crystal_F_000       472.00 
_reflns_d_resolution_high  0.8654 
 
loop_ 
 _symmetry_equiv_pos_as_xyz 
 'x, y, z' 
 '-x, y+1/2, -z' 
 
_cell_length_a    11.6236 
_cell_length_b     8.0871 
_cell_length_c    12.4193 
_cell_angle_alpha  90.000 
_cell_angle_beta   98.194 
_cell_angle_gamma  90.000 
 
_shelx_F_squared_multiplier     1.000 
 
loop_ 
 _refln_index_h 
 _refln_index_k 
 _refln_index_l 
 _refln_F_squared_calc 
 _refln_F_squared_meas 
 _refln_F_squared_sigma 
 _refln_observed_status 
   3  -8   0       79.01       83.64      3.69 o 
   4  -8   0       59.35       60.95      2.96 o 
   5  -8   0       47.22       51.75      2.60 o 
   6  -8   0       20.22       26.05      1.91 o 
   2  -7   0      136.01      151.11      6.46 o 
   3  -7   0      169.19      165.95      6.97 o 
   4  -7   0       75.56       68.56      2.96 o 
   5  -7   0      103.67       94.85      3.85 o 
   6  -7   0       23.11       18.28      1.33 o 
   7  -7   0       43.81       45.67      2.17 o 
   8  -7   0        5.59        6.17      0.67 o 
   1  -6   0      225.94      225.84      8.71 o 
   2  -6   0       56.49       63.43      3.16 o 
   3  -6   0      557.86      570.90     10.18 o 
   4  -6   0      698.46      716.04     12.26 o 
   5  -6   0       70.86       69.56      2.41 o 
   6  -6   0      138.20      130.02      3.56 o 
   7  -6   0       51.04       48.19      1.91 o 
   8  -6   0      174.88      173.30      3.90 o 
   9  -6   0       50.10       49.47      1.68 o 
  10  -6   0       14.96       13.53      0.90 o 
   1  -5   0       37.56       35.82      1.35 o 
   2  -5   0        7.13        5.66      0.81 o 
   3  -5   0      151.05      157.46      3.36 o 
   4  -5   0      290.15      279.48      6.04 o 
   5  -5   0       42.43       44.68      1.83 o 
   6  -5   0       10.37        8.01      0.97 o 
   7  -5   0        5.17        7.69      1.41 o 
   8  -5   0      159.67      167.22      3.78 o 
   9  -5   0       18.78       21.02      1.32 o 
  10  -5   0       56.36       54.37      2.77 o 
  11  -5   0        0.06       -0.10      0.50 o 
   0  -4   0     1489.76     1574.61     25.05 o 
   1  -4   0     2038.64     2107.34     23.69 o 
   2  -4   0     1476.66     1643.99     22.33 o 
   3  -4   0      256.21      288.62      4.76 o 
   4  -4   0      374.39      385.20      6.62 o 
   5  -4   0      450.21      460.86      7.92 o 
   6  -4   0       72.91       79.90      1.88 o 
   7  -4   0       28.08       27.81      1.65 o 
   8  -4   0       91.29       90.92      2.72 o 
   9  -4   0       18.08       18.98      1.33 o 
  10  -4   0        7.33        9.68      1.20 o 
  11  -4   0      116.38      111.54      3.41 o 
  12  -4   0      120.10      136.20      6.86 o 
   1  -3   0      299.89      289.66      3.57 o 
   2  -3   0      468.76      512.39      6.40 o 
   3  -3   0      181.51      181.51      2.61 o 
   4  -3   0      123.49      134.80      2.53 o 
   5  -3   0      369.59      377.86      5.79 o 
   6  -3   0       26.60       24.12      1.41 o 
   7  -3   0      123.12      120.85      3.44 o 
   8  -3   0      251.35      223.06      4.60 o 
   9  -3   0       43.26       37.61      2.02 o 
  10  -3   0        4.44        3.73      0.82 o 
  11  -3   0       52.87       54.75      2.40 o 
  12  -3   0        5.94        4.76      1.91 o 
   0  -2   0     1040.79     1098.47     19.06 o 
   1  -2   0      329.05      309.14      3.41 o 
   2  -2   0      495.11      497.33      5.80 o 
   3  -2   0      351.18      340.46      4.06 o 
   4  -2   0     1431.03     1510.34     16.98 o 
   5  -2   0     2358.88     2390.73     29.16 o 
   6  -2   0      746.78      753.94     15.58 o 
   7  -2   0      234.08      231.83      6.97 o 
   8  -2   0      116.06      134.00      3.35 o 
   9  -2   0      174.13      176.42      3.92 o 
  10  -2   0       11.04       10.03      0.80 o 
  11  -2   0       79.07       87.57      4.47 o 
  12  -2   0       57.41       63.27      5.07 o 
   1  -1   0      930.51      892.81      8.08 o 
   2  -1   0     2040.12     1904.73     16.53 o 
   3  -1   0      361.31      353.03      3.14 o 
   4  -1   0      211.54      213.25      2.03 o 
   5  -1   0       92.63       90.79      1.27 o 
   6  -1   0       72.49       72.69      1.57 o 
   7  -1   0       35.92       38.27      2.84 o 
   8  -1   0      479.66      489.65     21.91 o 
   9  -1   0      120.52      125.30      3.06 o 
  10  -1   0      132.67      137.20      3.82 o 
  11  -1   0       46.77       42.04      2.63 o 
  12  -1   0       50.06       54.44      2.06 o 
  13  -1   0       23.37       21.24      2.80 o 
   1   0   0     1528.67     1351.76      9.93 o 
   2   0   0     1150.17     1072.83      8.62 o 
   3   0   0     1967.44     1887.79     14.07 o 
   4   0   0      160.53      169.97      1.41 o 
   5   0   0        2.69        3.82      0.23 o 
   6   0   0       13.41       18.37      0.75 o 
   7   0   0      110.15       88.39      3.04 o 
   8   0   0      368.89      399.04      8.98 o 
   9   0   0       79.11       85.56      2.20 o 
  10   0   0      617.02      589.18     12.81 o 
  11   0   0       56.81       50.64      3.86 o 
  12   0   0       65.25       62.92      2.49 o 
  13   0   0       15.57       20.11      1.49 o 
   1   1   0      938.71      888.42      7.70 o 
   2   1   0     2043.18     1887.14     13.06 o 
   3   1   0      364.67      357.10      2.75 o 
   4   1   0      210.67      213.86      1.77 o 
   5   1   0       94.00       91.86      1.03 o 
   6   1   0       71.23       68.21      1.07 o 
   7   1   0       35.59       33.94      1.39 o 
   8   1   0      479.91      490.53     10.89 o 
   9   1   0      120.34      125.55      2.84 o 
  10   1   0      133.95      129.95      3.07 o 
  11   1   0       47.61       43.46      1.50 o 
  12   1   0       50.90       53.36      3.78 o 
  13   1   0       23.37       21.03      4.15 o 
   0   2   0     1037.05     1095.88     16.68 o 
   1   2   0      326.39      306.24      3.16 o 
   2   2   0      493.07      488.37      4.25 o 
   3   2   0      353.80      340.28      2.96 o 
   4   2   0     1426.02     1511.21     15.89 o 
   5   2   0     2368.32     2445.12     23.58 o 
   6   2   0      747.28      763.85      8.16 o 
   7   2   0      234.57      233.94      3.69 o 
   8   2   0      116.38      128.55      3.30 o 
   9   2   0      173.24      176.10      3.66 o 
  10   2   0       11.25       11.25      0.90 o 
  11   2   0       78.38       84.93      2.64 o 
  12   2   0       57.86       65.53      2.33 o 
   1   3   0      294.71      287.14      3.20 o 
   2   3   0      468.26      509.19      5.81 o 
   3   3   0      180.84      177.10      2.71 o 
   4   3   0      122.96      133.56      2.21 o 
   5   3   0      374.00      399.17      6.14 o 
   6   3   0       27.00       22.55      0.98 o 
   7   3   0      123.81      116.44      2.27 o 
   8   3   0      252.71      231.62      5.97 o 
   9   3   0       43.15       39.04      1.80 o 
  10   3   0        4.31        3.10      0.83 o 
  11   3   0       52.60       56.68      2.55 o 
  12   3   0        5.89        4.89      1.11 o 
   0   4   0     1502.25     1642.61     29.82 o 
   1   4   0     2041.90     2101.18     29.24 o 
   2   4   0     1471.37     1571.16     33.36 o 
   3   4   0      254.55      282.18      4.80 o 
   4   4   0      373.14      376.01      6.51 o 
   5   4   0      449.01      459.06      7.97 o 
   6   4   0       73.15       78.02      2.28 o 
   7   4   0       28.16       26.65      1.58 o 
   8   4   0       91.57       87.66      3.09 o 
   9   4   0       17.61       21.34      2.21 o 
  10   4   0        6.97        8.82      2.12 o 
  11   4   0      115.77      112.89      4.30 o 
  12   4   0      119.71      123.86      8.86 o 
   2   5   0        6.81        6.66      0.65 o 
   3   5   0      150.37      151.96      4.03 o 
   4   5   0      287.70      275.10      6.07 o 
   5   5   0       42.88       46.99      1.84 o 
   6   5   0       10.65        7.21      0.86 o 
   7   5   0        5.25        4.92      1.10 o 
   8   5   0      161.03      161.91      6.48 o 
   9   5   0       18.55       17.01      2.59 o 
  10   5   0       56.61       55.36      3.77 o 
  11   5   0        0.04        0.03      0.52 o 
   2   6   0       56.65       59.71      5.09 o 
   3   6   0      557.70      542.35     11.46 o 
   4   6   0      702.00      694.53     13.23 o 
   5   6   0       70.94       70.48      2.54 o 
   6   6   0      138.20      142.36      4.25 o 
   7   6   0       49.71       43.32      5.35 o 
   8   6   0      173.97      177.25      9.47 o 
  10   6   0       15.41       13.31      1.73 o 
   3   7   0      169.75      161.28      7.25 o 
   4   7   0       76.40       84.76      7.68 o 
   5   7   0      103.08      106.32     11.15 o 
   6   7   0       23.15       22.28      6.31 o 
   3  -9   1       89.50       92.29      4.60 o 
  -6  -8   1        1.14        0.91      0.73 o 
  -5  -8   1       61.13       55.90      7.16 o 
  -4  -8   1       42.98       40.56      2.34 o 
  -3  -8   1       15.76       19.05      1.54 o 
   3  -8   1       19.96       20.60      2.45 o 
   4  -8   1        2.53        4.98      1.11 o 
   5  -8   1       57.24       51.14      2.60 o 
   6  -8   1       35.23       36.91      2.24 o 
  -8  -7   1       82.07       87.64      2.18 o 
  -7  -7   1       33.61       34.70      1.60 o 
  -6  -7   1       13.79       11.92      1.07 o 
  -5  -7   1       35.07       30.47      1.57 o 
  -4  -7   1      289.22      305.68      6.93 o 
  -3  -7   1      162.59      177.94      5.21 o 
  -2  -7   1       81.96       67.48      3.84 o 
   1  -7   1      171.67      173.37      6.42 o 
   2  -7   1       83.06       94.21      4.44 o 
   3  -7   1       28.05       26.96      1.51 o 
   4  -7   1       14.72       13.71      1.24 o 
   5  -7   1        1.33        3.23      0.72 o 
   6  -7   1       16.86       20.97      1.10 o 
   7  -7   1       67.14       66.96      2.87 o 
   8  -7   1       58.83       61.28      1.87 o 
 -10  -6   1        2.36        3.10      0.64 o 
  -9  -6   1       44.66       43.99      1.60 o 
  -8  -6   1      121.49      112.61      2.85 o 
  -7  -6   1       78.30       75.73      2.57 o 
  -6  -6   1      256.56      244.59      5.26 o 
  -5  -6   1       94.16       92.55      2.72 o 
  -4  -6   1      340.15      335.28      6.59 o 
  -3  -6   1      255.14      239.43      4.88 o 
  -2  -6   1        5.63        8.49      1.53 o 
  -1  -6   1       29.03       36.32      3.28 o 
   0  -6   1      219.95      242.31      9.04 o 
   1  -6   1      155.29      163.82      4.56 o 
   2  -6   1       94.86       94.40      3.33 o 
   3  -6   1      390.77      349.51      6.32 o 
   4  -6   1      566.17      593.90     11.35 o 
   5  -6   1      298.04      300.49      5.37 o 
   6  -6   1       19.17       22.21      1.17 o 
   7  -6   1      185.14      174.62      4.60 o 
   8  -6   1      118.59      115.73      2.96 o 
   9  -6   1       93.57       91.24      2.62 o 
  10  -6   1       25.92       23.85      1.24 o 
 -11  -5   1        7.36        6.96      0.89 o 
 -10  -5   1       17.45       18.72      1.18 o 
  -9  -5   1       87.51       84.41      2.14 o 
  -8  -5   1      106.75       94.54      2.58 o 
  -7  -5   1      226.06      220.32      4.68 o 
  -6  -5   1      104.93       92.76      2.26 o 
  -5  -5   1      265.33      263.32      5.99 o 
  -4  -5   1       99.31       90.36      2.98 o 
  -3  -5   1      178.59      176.41      5.29 o 
  -2  -5   1      215.57      208.52      3.69 o 
  -1  -5   1       14.14       10.31      1.95 o 
   0  -5   1        8.76        8.69      0.91 o 
   1  -5   1      246.76      277.31      6.24 o 
   2  -5   1      191.51      200.32      4.14 o 
   3  -5   1      161.80      165.35      3.69 o 
   4  -5   1      973.55      969.92     15.30 o 
   5  -5   1       73.52       68.47      2.13 o 
   6  -5   1       72.77       67.44      3.06 o 
   7  -5   1        3.46        2.99      0.61 o 
   8  -5   1       56.75       53.45      1.89 o 
   9  -5   1       14.25       14.76      1.00 o 
  10  -5   1       86.19       90.07      5.56 o 
  11  -5   1        5.04        5.45      1.09 o 
 -12  -4   1        7.95        6.23      1.69 o 
 -11  -4   1      172.40      165.72      4.81 o 
 -10  -4   1       18.02       24.08      1.41 o 
  -9  -4   1        7.49        6.53      0.83 o 
  -8  -4   1        2.59        2.62      0.62 o 
  -7  -4   1       30.10       36.63      1.37 o 
  -6  -4   1       84.55       79.45      1.79 o 
  -5  -4   1      100.72      101.35      2.41 o 
  -4  -4   1      135.48      142.01      2.89 o 
  -3  -4   1      476.02      476.34      6.54 o 
  -2  -4   1      525.75      549.65      7.00 o 
  -1  -4   1     1165.36     1236.15     13.19 o 
   0  -4   1      906.49     1006.67     10.73 o 
   1  -4   1     1672.74     1831.90     20.86 o 
   2  -4   1      158.15      178.13      3.10 o 
   3  -4   1      162.10      154.25      3.19 o 
   4  -4   1       57.35       44.38      1.57 o 
   5  -4   1        0.40        1.31      0.57 o 
   6  -4   1        4.64        7.03      0.71 o 
   7  -4   1       59.79       54.19      1.85 o 
   8  -4   1       15.70       16.51      1.17 o 
   9  -4   1        7.78       10.34      0.99 o 
  10  -4   1        3.91        7.75      1.26 o 
  11  -4   1      163.45      178.16      5.90 o 
 -12  -3   1      126.37      141.94      7.68 o 
 -11  -3   1      141.85      147.70      4.58 o 
 -10  -3   1        5.94        5.19      0.93 o 
  -9  -3   1       49.20       52.11      1.91 o 
  -8  -3   1       50.04       57.49      1.96 o 
  -7  -3   1       19.42       20.18      1.30 o 
  -6  -3   1       58.09       52.05      1.67 o 
  -5  -3   1      396.87      425.34      6.18 o 
  -4  -3   1      306.41      311.77      4.42 o 
  -3  -3   1       86.10       97.78      1.90 o 
  -2  -3   1      228.05      245.05      3.30 o 
  -1  -3   1     1926.27     2027.06     21.02 o 
   0  -3   1     2187.67     2332.29     25.50 o 
   1  -3   1      311.85      330.82      4.51 o 
   2  -3   1      316.25      288.44      4.36 o 
   3  -3   1       94.16       94.42      3.05 o 
   4  -3   1      704.49      724.82     10.17 o 
   5  -3   1       69.39       69.64      2.16 o 
   6  -3   1       12.80       13.58      0.91 o 
   7  -3   1      123.00      126.88      3.42 o 
   8  -3   1       25.63       25.70      1.41 o 
   9  -3   1       82.06       93.69      3.90 o 
  10  -3   1       31.82       28.17      2.09 o 
  11  -3   1       21.61       16.66      2.07 o 
  12  -3   1        6.51        6.22      1.96 o 
 -13  -2   1       12.42       16.95      2.46 o 
 -12  -2   1       49.92       50.05      4.66 o 
 -11  -2   1      149.31      154.51      6.32 o 
 -10  -2   1       66.55       64.77      2.08 o 
  -9  -2   1       99.01       97.29      2.55 o 
  -8  -2   1       37.90       38.18      2.05 o 
  -7  -2   1      122.48      120.49      2.84 o 
  -6  -2   1       38.71       41.78      2.26 o 
  -5  -2   1      468.23      502.55      6.72 o 
  -4  -2   1     1092.98     1095.71     12.25 o 
  -3  -2   1      252.49      254.68      2.81 o 
  -2  -2   1      447.69      427.11      4.57 o 
  -1  -2   1      857.17      805.05      8.21 o 
   0  -2   1      871.61      839.84     11.21 o 
   1  -2   1      614.63      631.26      7.89 o 
   2  -2   1     1284.87     1252.47     12.74 o 
   3  -2   1       57.42       57.11      0.93 o 
   4  -2   1      344.77      363.05      4.98 o 
   5  -2   1     2200.48     2257.67     36.65 o 
   6  -2   1      617.87      636.86     14.09 o 
   7  -2   1       67.04       76.35      3.56 o 
   8  -2   1      275.85      259.22      5.81 o 
   9  -2   1      101.47      102.83      2.79 o 
  10  -2   1        4.32        1.80      1.22 o 
  11  -2   1       36.31       34.95      2.92 o 
  12  -2   1       70.39       71.85      5.37 o 
 -13  -1   1       37.75       36.77      3.62 o 
 -12  -1   1       20.19       18.93      1.23 o 
 -11  -1   1      111.84      105.11      5.76 o 
 -10  -1   1      164.80      164.62      4.46 o 
  -9  -1   1       75.45       83.88      2.29 o 
  -8  -1   1        7.00        4.95      0.77 o 
  -7  -1   1      204.14      195.86      5.31 o 
  -6  -1   1      374.55      362.45      4.85 o 
  -5  -1   1      365.32      383.30      4.05 o 
  -4  -1   1      378.87      389.43      3.67 o 
  -3  -1   1     1856.14     1765.68     14.72 o 
  -2  -1   1     3415.79     3205.60     26.09 o 
  -1  -1   1     7477.93     6794.76     87.63 o 
   0  -1   1     4599.45     4246.62     54.19 o 
   1  -1   1     3553.78     3423.51     34.77 o 
   2  -1   1      652.89      624.03      5.82 o 
   3  -1   1     1993.82     1931.28     17.41 o 
   4  -1   1      548.98      524.12      5.38 o 
   5  -1   1      834.27      867.23     11.19 o 
   6  -1   1       54.55       63.91      1.91 o 
   7  -1   1        5.13        3.89      0.66 o 
   8  -1   1       65.33       68.88      2.23 o 
   9  -1   1        8.93        9.47      0.81 o 
  10  -1   1       11.84       10.85      1.14 o 
  11  -1   1      100.22       96.25      3.91 o 
  12  -1   1       80.75       89.25      5.94 o 
  13  -1   1      106.90       94.16      5.85 o 
 -13   0   1        9.69        7.58      0.90 o 
 -12   0   1       38.33       50.96      2.97 o 
 -11   0   1      145.21      154.74      6.78 o 
 -10   0   1        4.61        9.04      1.40 o 
  -9   0   1        5.06        2.99      0.69 o 
  -8   0   1       17.77       13.13      1.18 o 
  -7   0   1       68.25       71.97      2.98 o 
  -6   0   1        0.13        0.08      0.23 o 
  -5   0   1      522.06      487.89      4.24 o 
  -4   0   1      320.14      310.63      2.46 o 
  -3   0   1     2161.71     2003.78     15.24 o 
  -2   0   1     1013.06      945.81      7.35 o 
  -1   0   1     3182.24     2931.52     25.73 o 
   0   0   1     1146.43     1063.12      7.28 o 
   1   0   1     2727.82     2479.35     23.56 o 
   2   0   1     4118.31     3639.36     31.63 o 
   3   0   1     6551.08     6031.30     50.61 o 
   4   0   1       31.91       28.19      0.69 o 
   5   0   1        0.77        1.27      0.22 o 
   6   0   1       17.25       16.38      0.66 o 
   7   0   1      350.87      361.52      7.92 o 
   8   0   1       23.79       17.10      1.36 o 
   9   0   1       57.00       50.91      2.24 o 
  10   0   1       39.01       46.25      1.52 o 
  11   0   1       84.87      101.16      5.00 o 
  12   0   1       57.41       60.54      2.73 o 
  13   0   1        4.71        5.21      1.73 o 
 -13   1   1       37.42       38.91      2.03 o 
 -12   1   1       20.24       19.98      1.48 o 
 -11   1   1      111.11      101.57      2.52 o 
 -10   1   1      164.67      168.94      3.65 o 
  -9   1   1       75.14       84.36      2.20 o 
  -8   1   1        7.33        4.78      0.90 o 
  -7   1   1      204.66      194.62      3.82 o 
  -6   1   1      376.64      366.35      4.11 o 
  -5   1   1      362.88      382.60      3.38 o 
  -4   1   1      378.20      388.44      3.06 o 
  -3   1   1     1859.57     1747.74     12.30 o 
  -2   1   1     3422.04     3172.67     21.94 o 
  -1   1   1     7467.54     6962.53     91.36 o 
   0   1   1     4626.35     4314.69     49.85 o 
   1   1   1     3549.97     3415.23     35.80 o 
   2   1   1      647.25      613.92      4.27 o 
   3   1   1     1982.42     1904.89     14.47 o 
   4   1   1      549.59      520.34      4.14 o 
   5   1   1      832.55      876.52      7.10 o 
   6   1   1       53.73       60.43      1.04 o 
   7   1   1        5.11        4.73      0.59 o 
   8   1   1       65.99       72.52      2.41 o 
   9   1   1        8.34        9.02      0.75 o 
  10   1   1       12.14        9.98      0.75 o 
  11   1   1      100.75       95.99      2.66 o 
  12   1   1       79.87       84.70      3.46 o 
  13   1   1      107.45      106.37      3.53 o 
 -13   2   1       12.55       12.78      1.42 o 
 -12   2   1       49.83       49.77      2.24 o 
 -11   2   1      150.27      144.29      3.75 o 
 -10   2   1       65.97       61.28      1.92 o 
  -9   2   1       98.01       97.54      2.66 o 
  -8   2   1       37.70       35.23      1.95 o 
  -7   2   1      122.13      121.14      2.29 o 
  -6   2   1       38.23       39.96      0.89 o 
  -5   2   1      467.68      502.74      4.69 o 
  -4   2   1     1092.85     1093.01     11.03 o 
  -3   2   1      253.41      249.44      2.41 o 
  -2   2   1      445.63      422.02      3.55 o 
  -1   2   1      853.30      811.21      7.71 o 
   0   2   1      872.09      857.37      7.66 o 
   1   2   1      614.78      635.12      6.02 o 
   2   2   1     1276.95     1242.94     12.61 o 
   3   2   1       58.15       58.19      0.69 o 
   4   2   1      341.25      363.59      3.98 o 
   5   2   1     2198.26     2275.33     21.81 o 
   6   2   1      618.14      643.61      6.84 o 
   7   2   1       66.07       74.75      1.46 o 
   8   2   1      279.25      271.29      6.81 o 
   9   2   1      101.12      101.52      2.72 o 
  10   2   1        4.11        2.14      0.64 o 
  11   2   1       36.92       38.64      1.79 o 
  12   2   1       70.45       77.51      2.80 o 
 -12   3   1      126.73      128.70      6.53 o 
 -11   3   1      141.69      145.93      4.95 o 
 -10   3   1        6.33        5.28      0.90 o 
  -9   3   1       49.04       46.62      1.83 o 
  -8   3   1       49.88       50.92      1.97 o 
  -7   3   1       19.32       18.29      0.98 o 
  -6   3   1       59.48       52.84      1.36 o 
  -5   3   1      398.03      429.72      5.67 o 
  -4   3   1      308.34      317.61      4.21 o 
  -3   3   1       87.02       98.23      1.72 o 
  -2   3   1      229.66      243.70      2.87 o 
  -1   3   1     1921.48     2003.46     19.08 o 
   0   3   1     2184.54     2355.99     24.07 o 
   1   3   1      313.86      330.18      3.52 o 
   2   3   1      314.75      284.14      3.47 o 
   3   3   1       92.98       89.97      1.58 o 
   4   3   1      708.30      733.11      9.17 o 
   5   3   1       69.86       73.29      2.25 o 
   6   3   1       12.50       13.52      0.77 o 
   7   3   1      121.80      122.33      4.11 o 
   8   3   1       25.56       27.83      1.33 o 
   9   3   1       82.68       88.40      2.84 o 
  10   3   1       32.12       26.00      1.95 o 
  11   3   1       21.92       17.79      1.55 o 
  12   3   1        6.28        5.04      0.70 o 
 -12   4   1        7.98        7.12      2.23 o 
 -11   4   1      172.73      163.48      5.85 o 
 -10   4   1       18.49       22.42      2.06 o 
  -9   4   1        7.46        5.38      1.14 o 
  -8   4   1        2.70        1.82      0.73 o 
  -7   4   1       30.44       38.09      2.37 o 
  -6   4   1       83.59       83.81      2.27 o 
  -5   4   1       99.77       94.97      2.06 o 
  -4   4   1      134.69      139.14      2.41 o 
  -3   4   1      476.62      467.84      6.61 o 
  -2   4   1      524.65      551.96      8.40 o 
  -1   4   1     1166.70     1228.81     14.74 o 
   0   4   1      911.14      999.44     13.38 o 
   1   4   1     1676.98     1789.58     33.73 o 
   2   4   1      158.84      170.32      3.48 o 
   3   4   1      160.88      157.14      3.77 o 
   4   4   1       57.33       45.78      1.58 o 
   5   4   1        0.43        1.12      0.42 o 
   6   4   1        4.30        4.95      0.70 o 
   7   4   1       59.38       55.90      1.95 o 
   8   4   1       15.85       17.03      1.25 o 
   9   4   1        7.57        7.72      1.02 o 
  10   4   1        3.73        9.25      1.80 o 
  11   4   1      163.98      176.31      6.11 o 
 -11   5   1        7.44        7.02      0.79 o 
 -10   5   1       17.96       15.69      2.17 o 
  -9   5   1       87.08       84.70      4.23 o 
  -8   5   1      107.48       95.88      6.52 o 
  -7   5   1      228.86      228.20      5.60 o 
  -6   5   1      105.33       96.04      2.67 o 
  -5   5   1      265.45      268.13      5.68 o 
  -4   5   1      100.24       86.04      2.41 o 
  -3   5   1      177.70      165.30      4.20 o 
  -2   5   1      215.23      197.08      5.01 o 
   2   5   1      193.20      191.16      6.26 o 
   3   5   1      164.18      163.25      4.35 o 
   4   5   1      972.33      997.20     17.76 o 
   5   5   1       71.61       74.29      2.22 o 
   6   5   1       72.27       67.27      2.28 o 
   7   5   1        3.49        3.54      1.21 o 
   8   5   1       57.66       48.43      4.04 o 
   9   5   1       14.09       13.33      2.75 o 
  10   5   1       86.33       87.40      3.66 o 
  11   5   1        5.11        4.78      0.77 o 
 -10   6   1        2.36        1.34      0.93 o 
  -8   6   1      120.50      103.70      8.03 o 
  -7   6   1       77.22       75.01      5.12 o 
  -6   6   1      256.17      240.87      6.49 o 
  -5   6   1       94.51       91.09      2.91 o 
  -4   6   1      340.50      333.06      7.42 o 
  -3   6   1      253.47      233.23      6.55 o 
  -2   6   1        5.68        7.52      0.95 o 
   2   6   1       94.69       92.72      4.57 o 
   3   6   1      390.64      353.47      7.74 o 
   4   6   1      565.44      589.38     10.78 o 
   5   6   1      300.17      302.59      7.83 o 
   6   6   1       18.73       19.11      2.08 o 
   7   6   1      184.61      177.10     12.08 o 
   8   6   1      118.76      100.67      8.26 o 
   9   6   1       93.84      100.40      5.28 o 
  10   6   1       26.46       25.07      2.15 o 
  -6   7   1       13.89        9.96      3.74 o 
  -5   7   1       34.45       48.98      7.94 o 
  -3   7   1      162.15      173.92      7.47 o 
   2   7   1       82.60       84.03     11.78 o 
   3   7   1       27.97       29.88      3.26 o 
   4   7   1       14.05       11.96      2.60 o 
   5   7   1        1.34        6.30      5.07 o 
   6   7   1       17.11       19.29      6.03 o 
  -6  -8   2        0.01        0.65      1.06 o 
  -5  -8   2       32.45       39.19      2.42 o 
  -4  -8   2       37.31       40.48      2.28 o 
  -3  -8   2       22.37       22.48      1.68 o 
   2  -8   2       61.99       69.11      4.08 o 
   3  -8   2       17.00       14.85      2.31 o 
   4  -8   2        4.01        4.47      1.09 o 
   5  -8   2       11.38       10.27      1.35 o 
   6  -8   2       16.46       20.21      1.78 o 
  -8  -7   2        8.59        8.34      0.70 o 
  -7  -7   2       26.15       27.01      2.41 o 
  -6  -7   2      128.02      134.08      3.64 o 
  -5  -7   2       55.60       63.33      2.09 o 
  -4  -7   2      112.65      118.70      3.14 o 
  -3  -7   2      156.48      153.16      3.56 o 
  -2  -7   2       61.22       61.13      2.47 o 
  -1  -7   2      169.25      172.77      8.37 o 
   0  -7   2      236.19      250.54     12.05 o 
   1  -7   2        8.06        6.71      1.36 o 
   2  -7   2      297.46      276.34      8.21 o 
   3  -7   2       59.67       56.56      2.53 o 
   4  -7   2       28.72       33.92      1.77 o 
   5  -7   2       18.54       18.34      1.15 o 
   6  -7   2       16.54       16.49      0.91 o 
   7  -7   2       59.28       58.00      2.04 o 
   8  -7   2       14.35       15.05      0.93 o 
 -10  -6   2       12.03       11.20      0.77 o 
  -9  -6   2       32.25       29.08      1.21 o 
  -8  -6   2       65.32       64.49      1.89 o 
  -7  -6   2        2.93        6.39      1.28 o 
  -6  -6   2      401.18      382.32      6.89 o 
  -5  -6   2       62.02       56.60      1.89 o 
  -4  -6   2       15.93       23.38      1.10 o 
  -3  -6   2       82.08       84.58      2.15 o 
  -2  -6   2       59.51       70.65      3.13 o 
  -1  -6   2       59.17       56.20      2.11 o 
   0  -6   2      163.58      157.95      3.99 o 
   1  -6   2       14.10       13.44      1.13 o 
   2  -6   2      105.80      106.68      2.80 o 
   3  -6   2      123.06      133.62      3.07 o 
   4  -6   2      106.81      101.80      3.39 o 
   5  -6   2      114.31      113.11      2.63 o 
   6  -6   2       39.25       37.70      2.14 o 
   7  -6   2       43.32       39.96      2.15 o 
   8  -6   2       24.85       22.23      1.30 o 
   9  -6   2       92.39       91.26      2.61 o 
 -11  -5   2        5.06        7.22      0.75 o 
 -10  -5   2        6.87        8.96      1.03 o 
  -9  -5   2       97.43       82.17      2.11 o 
  -8  -5   2      122.80      114.18      2.57 o 
  -7  -5   2       65.02       66.25      2.24 o 
  -6  -5   2       63.16       60.01      1.78 o 
  -5  -5   2      119.32      131.37      2.70 o 
  -4  -5   2       31.39       34.59      1.64 o 
  -3  -5   2       19.18       21.19      1.12 o 
  -2  -5   2       11.22       10.89      0.87 o 
  -1  -5   2       97.53       99.86      2.32 o 
   0  -5   2       36.58       34.92      1.51 o 
   1  -5   2      670.54      685.11     10.84 o 
   2  -5   2      333.43      345.24      6.54 o 
   3  -5   2      345.19      349.37      7.43 o 
   4  -5   2      479.85      476.41      8.17 o 
   5  -5   2      179.32      188.24      3.62 o 
   6  -5   2       34.00       31.61      1.08 o 
   7  -5   2      366.62      357.81      7.34 o 
   8  -5   2        6.91        7.68      0.89 o 
   9  -5   2       89.37       84.12      2.61 o 
  10  -5   2      134.39      126.84      4.43 o 
 -12  -4   2        7.96        7.56      2.34 o 
 -11  -4   2      116.39      116.76      3.65 o 
 -10  -4   2       33.86       31.28      1.59 o 
  -9  -4   2       53.02       47.99      1.68 o 
  -8  -4   2      108.81       96.14      2.22 o 
  -7  -4   2       79.75       72.50      1.96 o 
  -6  -4   2       78.88       74.29      1.91 o 
  -5  -4   2      244.98      270.23      4.84 o 
  -4  -4   2       25.24       29.90      1.10 o 
  -3  -4   2       24.37       31.73      1.06 o 
  -2  -4   2      326.47      332.40      4.59 o 
  -1  -4   2      329.21      329.03      5.00 o 
   0  -4   2      780.53      923.20     11.21 o 
   1  -4   2      214.74      242.37      3.96 o 
   2  -4   2       12.10       13.26      0.96 o 
   3  -4   2      231.51      263.57      6.30 o 
   4  -4   2      190.59      187.03      4.57 o 
   5  -4   2      113.70      109.19      4.73 o 
   6  -4   2       17.23       17.10      1.68 o 
   7  -4   2        9.99        7.12      0.70 o 
   8  -4   2       44.93       45.90      1.87 o 
   9  -4   2       39.14       32.61      1.55 o 
  10  -4   2       84.61       80.37      2.54 o 
  11  -4   2       25.04       25.18      1.79 o 
 -12  -3   2       66.56       62.09      7.43 o 
 -11  -3   2        6.29        6.19      0.97 o 
 -10  -3   2      155.92      154.60      5.00 o 
  -9  -3   2       30.92       28.99      1.68 o 
  -8  -3   2       37.60       37.37      1.52 o 
  -7  -3   2        4.83        4.16      0.67 o 
  -6  -3   2       73.79       79.30      2.08 o 
  -5  -3   2      251.47      257.42      4.20 o 
  -4  -3   2      105.72      110.31      1.92 o 
  -3  -3   2      386.25      375.04      5.19 o 
  -2  -3   2      813.63      783.37      9.92 o 
  -1  -3   2      875.11      962.13     10.90 o 
   0  -3   2      383.85      444.35      5.58 o 
   1  -3   2      102.10      109.78      1.83 o 
   2  -3   2      382.49      406.03      5.78 o 
   3  -3   2      274.87      251.07      4.01 o 
   4  -3   2      106.96      103.90      2.29 o 
   5  -3   2       37.53       35.25      1.60 o 
   6  -3   2       24.97       28.82      1.49 o 
   7  -3   2       28.36       27.27      1.66 o 
   8  -3   2       11.45       19.32      1.45 o 
   9  -3   2        3.47        4.25      0.91 o 
  10  -3   2       34.25       31.70      1.90 o 
  11  -3   2       74.29       86.54      5.68 o 
  12  -3   2       64.49       67.23      4.70 o 
 -13  -2   2        2.37        2.60      1.59 o 
 -12  -2   2       65.55       69.42      3.79 o 
 -11  -2   2       29.77       35.33      2.53 o 
 -10  -2   2       14.00       16.24      0.98 o 
  -9  -2   2       85.78       84.43      2.29 o 
  -8  -2   2      314.63      300.86      6.76 o 
  -7  -2   2       79.94       81.91      1.99 o 
  -6  -2   2       69.29       69.18      1.68 o 
  -5  -2   2      109.69      116.82      1.90 o 
  -4  -2   2        3.29        3.90      0.38 o 
  -3  -2   2       61.80       60.95      0.92 o 
  -2  -2   2      201.30      196.25      2.04 o 
  -1  -2   2      583.91      598.31      6.45 o 
   0  -2   2     1516.19     1439.36     15.92 o 
   1  -2   2       19.43       21.47      0.64 o 
   2  -2   2      166.68      149.75      1.90 o 
   3  -2   2      224.57      228.83      3.62 o 
   4  -2   2      205.53      216.96      3.47 o 
   5  -2   2      357.22      356.79      6.96 o 
   6  -2   2      124.19      139.78      3.45 o 
   7  -2   2       52.14       58.88      5.35 o 
   8  -2   2        4.62        6.62      0.72 o 
   9  -2   2       20.30       24.37      1.40 o 
  10  -2   2       29.37       30.11      2.00 o 
  11  -2   2       95.25       96.27      4.70 o 
  12  -2   2       42.20       38.91      3.87 o 
 -13  -1   2       35.06       33.87      3.59 o 
 -12  -1   2       47.26       51.50      3.28 o 
 -11  -1   2        2.90        2.85      0.76 o 
 -10  -1   2      228.94      207.52      4.98 o 
  -9  -1   2      300.27      309.09      5.90 o 
  -8  -1   2       46.52       50.45      2.13 o 
  -7  -1   2      261.34      277.48      7.01 o 
  -6  -1   2      116.28      118.78      1.98 o 
  -5  -1   2      702.52      721.46      7.82 o 
  -4  -1   2      899.85      866.22      7.78 o 
  -3  -1   2     1131.40     1129.85      8.68 o 
  -2  -1   2      770.65      740.53      5.83 o 
  -1  -1   2      350.01      325.34      2.95 o 
   0  -1   2      753.02      774.30      7.03 o 
   1  -1   2     4194.31     3913.03     35.54 o 
   2  -1   2     1188.69     1205.99      9.99 o 
   3  -1   2      317.76      312.49      2.95 o 
   4  -1   2      104.34      103.21      1.77 o 
   5  -1   2      581.43      583.75      7.52 o 
   6  -1   2      588.92      588.78      9.79 o 
   7  -1   2      237.69      237.33      5.36 o 
   8  -1   2       67.59       77.77      2.52 o 
   9  -1   2       43.40       37.61      3.67 o 
  10  -1   2        9.74        8.39      1.22 o 
  11  -1   2       26.61       23.07      2.00 o 
  12  -1   2       72.72       76.16      5.35 o 
 -13   0   2        1.04        1.69      0.67 o 
 -12   0   2        0.00        0.60      1.43 o 
 -11   0   2        2.18        3.68      0.83 o 
 -10   0   2      422.66      398.92      7.51 o 
  -9   0   2      219.64      225.17      4.83 o 
  -8   0   2       77.92       70.98      2.56 o 
  -7   0   2      546.13      575.80     11.70 o 
  -6   0   2       34.17       43.29      1.36 o 
  -5   0   2       67.22       61.12      0.85 o 
  -4   0   2      247.52      267.96      3.13 o 
  -3   0   2    13121.08    12128.89    111.82 o 
  -2   0   2     3384.21     3233.45     25.54 o 
  -1   0   2     2142.55     2006.19     14.24 o 
   0   0   2      328.30      297.93      2.29 o 
   1   0   2    11185.90     9986.56    163.59 o 
   2   0   2     2373.49     2335.45     20.31 o 
   3   0   2     1055.80     1005.02      8.40 o 
   4   0   2      101.69       90.52      0.96 o 
   5   0   2      310.68      307.71      2.99 o 
   6   0   2       24.20       24.21      1.10 o 
   7   0   2       23.60       27.32      1.52 o 
   8   0   2      301.49      296.55      6.39 o 
   9   0   2        0.01        0.40      0.48 o 
  10   0   2      124.94      131.23      3.04 o 
  11   0   2      503.05      492.75     13.85 o 
  12   0   2      119.58      136.32      4.54 o 
 -13   1   2       35.33       40.15      2.50 o 
 -12   1   2       48.50       47.44      3.08 o 
 -11   1   2        2.71        2.82      0.64 o 
 -10   1   2      228.71      213.05      4.02 o 
  -9   1   2      299.93      307.68      6.06 o 
  -8   1   2       45.66       52.88      2.27 o 
  -7   1   2      259.73      273.33      4.76 o 
  -6   1   2      116.94      119.02      1.74 o 
  -5   1   2      701.54      730.71      6.15 o 
  -4   1   2      903.56      872.64      7.01 o 
  -3   1   2     1139.34     1131.14      8.28 o 
  -2   1   2      768.88      740.00      5.53 o 
  -1   1   2      355.54      325.97      2.36 o 
   0   1   2      755.77      779.58      5.91 o 
   1   1   2     4188.56     3907.11     33.33 o 
   2   1   2     1189.74     1195.03     11.01 o 
   3   1   2      321.48      317.32      3.45 o 
   4   1   2      105.23      103.43      1.55 o 
   5   1   2      579.84      588.48      6.07 o 
   6   1   2      582.92      592.65      7.65 o 
   7   1   2      239.95      241.37      4.91 o 
   8   1   2       67.22       73.62      3.77 o 
   9   1   2       43.68       43.18      1.61 o 
  10   1   2        9.72       10.50      1.01 o 
  11   1   2       26.89       25.85      1.18 o 
  12   1   2       72.97       75.20      3.11 o 
 -13   2   2        2.49        2.39      0.98 o 
 -12   2   2       65.40       71.95      2.85 o 
 -11   2   2       29.62       28.12      2.06 o 
 -10   2   2       13.68       13.72      1.14 o 
  -9   2   2       86.41       90.09      2.51 o 
  -8   2   2      314.53      296.69      6.80 o 
  -7   2   2       79.59       80.68      1.82 o 
  -6   2   2       69.53       68.37      1.36 o 
  -5   2   2      109.09      118.41      1.70 o 
  -4   2   2        3.11        3.09      0.20 o 
  -3   2   2       62.18       61.09      0.80 o 
  -2   2   2      201.75      193.93      1.89 o 
  -1   2   2      587.78      594.46      4.90 o 
   0   2   2     1508.71     1416.44     10.93 o 
   1   2   2       19.34       20.83      0.40 o 
   2   2   2      166.78      148.13      1.48 o 
   3   2   2      222.40      224.37      2.60 o 
   4   2   2      205.32      217.44      2.43 o 
   5   2   2      354.75      361.03      4.22 o 
   6   2   2      123.79      139.95      2.59 o 
   7   2   2       52.38       60.87      1.66 o 
   8   2   2        4.67        4.56      0.80 o 
   9   2   2       20.42       22.13      1.20 o 
  10   2   2       28.82       25.43      1.81 o 
  11   2   2       95.39      101.98      4.18 o 
  12   2   2       43.01       37.87      3.78 o 
 -12   3   2       66.04       63.02      3.68 o 
 -11   3   2        6.68        6.79      0.89 o 
 -10   3   2      157.01      154.17      3.73 o 
  -9   3   2       30.84       32.89      2.22 o 
  -8   3   2       38.26       33.74      1.41 o 
  -7   3   2        4.54        4.26      0.60 o 
  -6   3   2       72.20       76.08      1.69 o 
  -5   3   2      251.27      260.43      4.43 o 
  -4   3   2      105.99      115.67      1.45 o 
  -3   3   2      385.53      373.68      4.14 o 
  -2   3   2      813.55      766.22      8.69 o 
  -1   3   2      872.62      947.31      9.02 o 
   0   3   2      382.86      443.08      4.36 o 
   1   3   2      103.76      111.20      1.44 o 
   2   3   2      385.41      403.95      7.29 o 
   3   3   2      275.78      246.88      3.99 o 
   4   3   2      106.24      103.58      1.88 o 
   5   3   2       38.35       35.61      1.74 o 
   6   3   2       24.60       25.91      1.59 o 
   7   3   2       28.42       29.29      1.08 o 
   8   3   2       10.87       14.78      0.98 o 
   9   3   2        3.37        4.90      0.85 o 
  10   3   2       33.46       28.93      1.48 o 
  11   3   2       74.15       71.77      2.60 o 
  12   3   2       63.64       70.28      2.28 o 
 -12   4   2        8.07        9.55      3.18 o 
 -11   4   2      116.17      124.96      3.78 o 
 -10   4   2       33.70       32.63      3.01 o 
  -9   4   2       52.38       46.02      2.10 o 
  -8   4   2      108.40       92.41      2.63 o 
  -7   4   2       81.36       73.41      2.19 o 
  -6   4   2       79.77       78.04      2.14 o 
  -5   4   2      241.69      275.25      4.49 o 
  -4   4   2       24.91       30.67      0.94 o 
  -3   4   2       25.05       31.48      0.84 o 
  -2   4   2      325.08      329.32      5.75 o 
  -1   4   2      332.97      333.20      5.06 o 
   0   4   2      783.54      935.87     18.14 o 
   1   4   2      212.48      221.36      5.21 o 
   2   4   2       11.91       14.02      0.72 o 
   3   4   2      234.79      259.13      4.51 o 
   4   4   2      189.31      188.62      3.61 o 
   5   4   2      114.77      106.61      2.56 o 
   6   4   2       17.88       15.59      1.41 o 
   7   4   2        9.84        7.00      0.87 o 
   8   4   2       44.13       42.92      1.66 o 
   9   4   2       40.27       34.17      1.77 o 
  10   4   2       84.95       79.82      2.80 o 
  11   4   2       24.67       22.38      1.91 o 
 -11   5   2        4.64        8.21      1.88 o 
 -10   5   2        7.05        6.16      1.56 o 
  -9   5   2       98.56       88.32      4.33 o 
  -8   5   2      122.83      105.87     12.31 o 
  -7   5   2       66.64       67.48      2.80 o 
  -6   5   2       63.21       61.95      1.96 o 
  -5   5   2      120.35      125.01      2.99 o 
  -4   5   2       31.97       32.71      1.25 o 
  -3   5   2       19.26       19.87      0.93 o 
  -2   5   2       11.89       12.42      1.16 o 
  -1   5   2       97.04       97.58      3.19 o 
   0   5   2       36.38       34.45      2.35 o 
   1   5   2      676.16      679.93     19.28 o 
   2   5   2      330.49      339.62      7.52 o 
   3   5   2      344.95      360.39      7.23 o 
   4   5   2      474.35      467.75      8.78 o 
   5   5   2      180.43      195.63      4.41 o 
   6   5   2       33.75       31.45      1.86 o 
   7   5   2      366.64      351.02      8.39 o 
   8   5   2        6.70        7.62      1.44 o 
   9   5   2       89.00       82.25      4.81 o 
  10   5   2      133.73      130.24      4.78 o 
 -10   6   2       12.24        8.42      1.51 o 
  -8   6   2       64.54       72.42     11.90 o 
  -7   6   2        2.96        1.93      3.51 o 
  -6   6   2      399.28      381.94      9.55 o 
  -5   6   2       61.84       57.37      2.72 o 
  -4   6   2       15.89       20.37      1.34 o 
  -3   6   2       81.74       82.90      2.79 o 
  -2   6   2       59.84       65.59      2.23 o 
   1   6   2       14.22       11.31      1.61 o 
   2   6   2      104.75      103.94      3.58 o 
   3   6   2      123.54      130.64      3.23 o 
   4   6   2      106.70      106.28      3.29 o 
   5   6   2      115.63      117.10      4.19 o 
   6   6   2       40.06       33.54      3.42 o 
   7   6   2       43.93       42.73      7.29 o 
   8   6   2       24.22       17.13      5.73 o 
   9   6   2       93.13      106.12      5.21 o 
  -6   7   2      127.83      124.56     12.93 o 
  -5   7   2       55.53       57.40      8.70 o 
  -4   7   2      113.19      128.36     13.08 o 
  -3   7   2      156.86      133.20      6.31 o 
   2   7   2      295.66      281.19     11.87 o 
   3   7   2       60.55       53.78      4.87 o 
   4   7   2       28.72       36.69      4.69 o 
   5   7   2       18.47       21.53      6.16 o 
   6   7   2       17.00        9.35      5.26 o 
  -6  -8   3       12.00       12.89      0.77 o 
  -5  -8   3        5.07        6.00      0.86 o 
  -4  -8   3        7.01        8.37      1.08 o 
  -3  -8   3        4.34        4.88      0.74 o 
  -2  -8   3       34.54       29.24      2.46 o 
  -1  -8   3       19.95       20.70      2.63 o 
   0  -8   3       38.03       30.71      3.09 o 
   1  -8   3       21.89       19.15      1.59 o 
   2  -8   3       40.01       40.45      2.26 o 
   3  -8   3       66.40       64.70      2.19 o 
   4  -8   3       26.50       27.44      2.24 o 
   5  -8   3        4.13        3.57      0.75 o 
  -8  -7   3       38.14       31.91      1.71 o 
  -7  -7   3       18.79       12.95      0.93 o 
  -6  -7   3        5.36        8.71      0.81 o 
  -5  -7   3       69.00       73.10      2.12 o 
  -4  -7   3        9.14       13.82      0.94 o 
  -3  -7   3      337.80      356.04      6.73 o 
  -2  -7   3      160.88      163.88      3.51 o 
  -1  -7   3      314.21      285.16      5.47 o 
   0  -7   3      124.22      110.88      2.62 o 
   1  -7   3        0.05       -0.41      0.46 o 
   2  -7   3       55.50       53.94      2.28 o 
   3  -7   3       42.88       49.46      3.16 o 
   4  -7   3        0.61        0.49      0.37 o 
   5  -7   3       15.27       14.05      1.01 o 
   6  -7   3       29.09       26.98      2.03 o 
   7  -7   3       35.53       35.50      2.32 o 
 -10  -6   3       48.09       46.36      1.62 o 
  -9  -6   3       11.76       10.10      0.76 o 
  -8  -6   3       49.24       48.62      1.64 o 
  -7  -6   3       44.97       44.42      1.93 o 
  -6  -6   3       10.22        8.17      0.95 o 
  -5  -6   3      115.78      110.62      3.29 o 
  -4  -6   3        2.31        1.59      0.54 o 
  -3  -6   3       58.94       67.29      1.94 o 
  -2  -6   3      245.45      246.31      4.13 o 
  -1  -6   3       82.02       86.57      1.90 o 
   0  -6   3      154.28      139.29      2.68 o 
   1  -6   3      224.35      214.88      3.97 o 
   2  -6   3      121.51      128.63      2.79 o 
   3  -6   3      159.14      154.71      3.38 o 
   4  -6   3      211.95      200.11      3.64 o 
   5  -6   3      333.49      330.81      5.49 o 
   6  -6   3      103.47       95.44      2.25 o 
   7  -6   3       48.64       49.70      1.64 o 
   8  -6   3       43.66       37.41      1.75 o 
   9  -6   3       42.78       41.68      1.61 o 
 -11  -5   3        0.66        0.51      0.50 o 
 -10  -5   3       26.21       26.59      1.44 o 
  -9  -5   3       32.22       29.80      1.38 o 
  -8  -5   3      143.17      141.49      3.01 o 
  -7  -5   3      424.37      401.34      7.21 o 
  -6  -5   3      125.05      137.27      2.98 o 
  -5  -5   3      845.55      834.84     11.41 o 
  -4  -5   3       14.55       16.09      0.92 o 
  -3  -5   3       41.92       43.69      3.26 o 
  -2  -5   3      124.79      144.24      3.27 o 
  -1  -5   3        1.27        1.63      0.67 o 
   0  -5   3      131.83      126.84      3.18 o 
   1  -5   3       24.30       23.01      1.30 o 
   2  -5   3      565.22      578.90     10.46 o 
   3  -5   3      254.68      253.63      4.62 o 
   4  -5   3       12.24       12.95      0.83 o 
   5  -5   3      323.08      311.38      4.84 o 
   6  -5   3       28.34       28.64      1.53 o 
   7  -5   3      275.61      295.47      7.16 o 
   8  -5   3       74.11       73.65      2.42 o 
   9  -5   3       36.86       36.98      1.90 o 
  10  -5   3       63.21       64.30      2.60 o 
 -12  -4   3        0.33       -0.17      0.91 o 
 -11  -4   3       47.34       47.64      2.54 o 
 -10  -4   3       59.80       59.89      2.42 o 
  -9  -4   3      116.12      120.08      2.95 o 
  -8  -4   3       75.50       68.96      1.80 o 
  -7  -4   3      176.91      165.04      2.89 o 
  -6  -4   3       87.30       82.53      2.19 o 
  -5  -4   3       90.06       85.88      2.98 o 
  -4  -4   3      301.60      301.92      5.59 o 
  -3  -4   3      142.37      149.37      3.05 o 
  -2  -4   3      235.95      280.02      5.73 o 
  -1  -4   3        0.27        1.20      0.35 o 
   0  -4   3       33.92       32.23      1.12 o 
   1  -4   3      265.14      288.66      4.48 o 
   2  -4   3       73.63       77.07      2.95 o 
   3  -4   3      452.69      466.86      9.66 o 
   4  -4   3       62.92       61.55      2.39 o 
   5  -4   3      120.93       99.67      2.49 o 
   6  -4   3       21.67       27.33      1.19 o 
   7  -4   3       54.73       48.49      1.52 o 
   8  -4   3       16.93       17.11      1.38 o 
   9  -4   3       57.64       52.68      2.27 o 
  10  -4   3       68.05       79.69      2.78 o 
  11  -4   3       13.17       18.58      2.63 o 
 -12  -3   3        1.99       -0.52      1.05 o 
 -11  -3   3      135.12      127.74      4.11 o 
 -10  -3   3      318.28      307.39      7.78 o 
  -9  -3   3       21.01       22.55      1.20 o 
  -8  -3   3       37.50       38.43      1.42 o 
  -7  -3   3       49.92       53.98      2.30 o 
  -6  -3   3      157.65      161.55      3.43 o 
  -5  -3   3       12.33       13.48      0.79 o 
  -4  -3   3       94.76       85.52      1.47 o 
  -3  -3   3      275.03      281.65      4.36 o 
  -2  -3   3      236.33      256.98      3.77 o 
  -1  -3   3      422.73      459.80      5.96 o 
   0  -3   3      247.64      267.73      4.07 o 
   1  -3   3     1463.39     1484.45     18.89 o 
   2  -3   3      706.69      739.40     10.43 o 
   3  -3   3       95.28       99.57      2.29 o 
   4  -3   3      409.89      384.63      7.28 o 
   5  -3   3      101.48       99.51      4.47 o 
   6  -3   3        6.85        7.38      0.67 o 
   7  -3   3        5.15        7.98      0.70 o 
   8  -3   3       38.76       38.50      2.08 o 
   9  -3   3      109.40      110.23      3.87 o 
  10  -3   3       45.48       47.44      3.87 o 
  11  -3   3       13.22       18.65      2.88 o 
 -13  -2   3        2.09        0.59      1.46 o 
 -12  -2   3       13.23       11.37      1.34 o 
 -11  -2   3      116.58      118.57      5.51 o 
 -10  -2   3       23.26       19.34      1.40 o 
  -9  -2   3      149.98      156.84      3.43 o 
  -8  -2   3      128.27      127.33      3.19 o 
  -7  -2   3      100.78      101.46      2.78 o 
  -6  -2   3      207.78      191.93      3.55 o 
  -5  -2   3      237.47      228.15      3.49 o 
  -4  -2   3      554.22      557.44      6.99 o 
  -3  -2   3      386.61      372.78      4.13 o 
  -2  -2   3      121.61      117.71      1.38 o 
  -1  -2   3     1085.28     1051.21     10.51 o 
   0  -2   3      879.46      832.96      7.71 o 
   1  -2   3       65.92       70.76      1.05 o 
   2  -2   3      270.84      242.52      3.36 o 
   3  -2   3      628.99      606.83      8.78 o 
   4  -2   3      165.91      177.50      3.60 o 
   5  -2   3      107.59      110.17      2.85 o 
   6  -2   3      658.90      622.33     14.17 o 
   7  -2   3       19.69       25.50      1.81 o 
   8  -2   3       10.54       12.13      0.94 o 
   9  -2   3        4.93        5.98      0.67 o 
  10  -2   3       64.09       69.26      3.92 o 
  11  -2   3      134.81      146.71      8.27 o 
  12  -2   3        5.40        5.24      1.83 o 
 -13  -1   3       12.29       11.14      2.30 o 
 -12  -1   3       46.67       53.88      3.34 o 
 -11  -1   3       22.39       28.82      1.58 o 
 -10  -1   3      311.22      317.06     12.32 o 
  -9  -1   3      917.00      884.04     15.03 o 
  -8  -1   3      180.68      187.52      5.11 o 
  -7  -1   3      250.85      263.40      5.73 o 
  -6  -1   3      328.17      358.50      5.23 o 
  -5  -1   3      883.63      884.54     11.56 o 
  -4  -1   3     4649.59     4684.48     46.02 o 
  -3  -1   3      914.51      884.19      7.51 o 
  -2  -1   3      511.34      501.22      4.28 o 
  -1  -1   3     1041.55      994.05      7.40 o 
   0  -1   3      243.82      236.27      1.90 o 
   1  -1   3     2668.69     2632.64     22.51 o 
   2  -1   3     2233.29     2137.19     17.27 o 
   3  -1   3      972.45      927.57      9.82 o 
   4  -1   3      277.17      261.49      3.86 o 
   5  -1   3      469.72      456.12      7.21 o 
   6  -1   3      576.44      579.83     15.74 o 
   7  -1   3       54.92       55.69      2.63 o 
   8  -1   3       98.74       94.57      2.48 o 
   9  -1   3       11.77       11.02      1.09 o 
  10  -1   3      423.61      409.73      9.99 o 
  11  -1   3      112.00      133.12      4.29 o 
  12  -1   3       16.08       16.35      2.56 o 
 -12   0   3      126.72      140.80      4.53 o 
 -11   0   3       98.78       86.94      2.81 o 
 -10   0   3       59.86       68.51      2.13 o 
  -9   0   3        0.18        0.91      0.52 o 
  -8   0   3        5.05        3.86      0.79 o 
  -7   0   3      296.55      323.81      8.68 o 
  -6   0   3     2302.30     2253.84     30.01 o 
  -5   0   3      154.73      143.14      1.80 o 
  -4   0   3      449.20      455.80      3.97 o 
  -3   0   3     4660.95     4504.19     35.56 o 
  -2   0   3      478.33      426.97      3.23 o 
  -1   0   3       26.90       25.02      0.44 o 
   0   0   3     2039.02     1930.07     14.75 o 
   1   0   3     3152.48     3038.29     26.96 o 
   2   0   3     3378.79     3248.80     24.78 o 
   3   0   3       99.00      103.89      1.36 o 
   4   0   3      238.00      262.91      2.43 o 
   5   0   3      879.06      933.58      9.47 o 
   6   0   3        3.82        7.09      0.62 o 
   7   0   3      194.18      189.69      4.40 o 
   8   0   3        3.01        1.90      0.60 o 
   9   0   3      215.99      210.90      5.10 o 
  10   0   3        0.41        0.68      0.80 o 
  11   0   3        3.70        2.53      1.46 o 
  12   0   3        0.79        3.17      0.67 o 
 -13   1   3       12.37       12.49      1.47 o 
 -12   1   3       48.11       47.96      2.60 o 
 -11   1   3       22.36       25.04      1.73 o 
 -10   1   3      313.41      324.07      7.17 o 
  -9   1   3      917.77      900.84     14.30 o 
  -8   1   3      181.28      196.54      4.86 o 
  -7   1   3      248.90      256.28      5.02 o 
  -6   1   3      328.49      355.26      4.85 o 
  -5   1   3      882.11      876.26      8.46 o 
  -4   1   3     4641.26     4568.89     37.52 o 
  -3   1   3      916.92      894.54      7.88 o 
  -2   1   3      507.99      498.67      4.09 o 
  -1   1   3     1036.06      996.13      7.85 o 
   0   1   3      241.79      237.16      2.11 o 
   1   1   3     2656.76     2672.15     23.16 o 
   2   1   3     2231.51     2172.34     21.40 o 
   3   1   3      970.95      927.63      8.17 o 
   4   1   3      277.15      260.30      2.83 o 
   5   1   3      471.91      465.10      4.99 o 
   6   1   3      582.67      589.80      9.06 o 
   7   1   3       54.95       53.28      1.59 o 
   8   1   3      100.46       95.05      4.71 o 
   9   1   3       11.44       13.11      0.96 o 
  10   1   3      425.10      398.71      9.81 o 
  11   1   3      111.94      125.80      3.12 o 
  12   1   3       15.63       16.38      1.62 o 
 -13   2   3        2.33        4.30      1.04 o 
 -12   2   3       13.62       12.12      1.17 o 
 -11   2   3      117.05      121.96      3.72 o 
 -10   2   3       22.94       20.97      1.14 o 
  -9   2   3      149.60      152.19      3.47 o 
  -8   2   3      129.32      128.26      3.21 o 
  -7   2   3      101.52      103.25      2.81 o 
  -6   2   3      208.18      198.99      2.93 o 
  -5   2   3      238.26      236.57      3.10 o 
  -4   2   3      557.07      558.78      5.00 o 
  -3   2   3      386.00      372.31      3.34 o 
  -2   2   3      121.72      118.55      1.30 o 
  -1   2   3     1086.99     1029.74      7.77 o 
   0   2   3      883.61      829.59      7.41 o 
   1   2   3       67.36       72.35      1.09 o 
   2   2   3      271.42      246.78      3.18 o 
   3   2   3      623.39      618.99      7.28 o 
   4   2   3      166.35      183.50      3.11 o 
   5   2   3      108.15      110.60      1.83 o 
   6   2   3      658.46      646.01      8.71 o 
   7   2   3       19.07       26.53      1.03 o 
   8   2   3       10.44       10.62      0.84 o 
   9   2   3        4.73        5.13      0.71 o 
  10   2   3       64.69       68.22      2.62 o 
  11   2   3      134.22      145.83      4.16 o 
  12   2   3        5.39        6.24      0.93 o 
 -12   3   3        2.03        1.03      0.82 o 
 -11   3   3      134.74      125.79      3.85 o 
 -10   3   3      318.27      314.45      6.00 o 
  -9   3   3       21.18       19.59      1.40 o 
  -8   3   3       37.46       37.73      2.45 o 
  -7   3   3       49.52       54.17      1.73 o 
  -6   3   3      157.91      159.53      2.80 o 
  -5   3   3       11.76       12.97      0.76 o 
  -4   3   3       93.64       89.10      1.36 o 
  -3   3   3      273.75      268.77      2.82 o 
  -2   3   3      234.98      250.17      4.29 o 
  -1   3   3      421.11      443.59      5.13 o 
   0   3   3      244.94      257.03      3.16 o 
   1   3   3     1468.19     1485.67     17.74 o 
   2   3   3      710.54      734.60     10.46 o 
   3   3   3       95.35      102.91      2.27 o 
   4   3   3      409.14      384.11      6.06 o 
   5   3   3      101.33      103.97      2.36 o 
   6   3   3        6.78        7.67      0.62 o 
   7   3   3        5.03        5.97      0.56 o 
   8   3   3       38.39       35.48      1.23 o 
   9   3   3      109.56      111.92      2.95 o 
  10   3   3       45.71       44.63      2.14 o 
  11   3   3       13.02       16.25      1.19 o 
 -12   4   3        0.30        0.55      0.54 o 
 -11   4   3       47.27       44.57      2.48 o 
 -10   4   3       60.47       62.58      2.07 o 
  -9   4   3      115.22      119.02      3.37 o 
  -8   4   3       74.40       69.74      2.99 o 
  -7   4   3      175.33      161.60      3.64 o 
  -6   4   3       89.37       81.64      2.41 o 
  -5   4   3       89.76       86.14      2.13 o 
  -4   4   3      303.16      297.67      4.72 o 
  -3   4   3      144.16      143.78      2.49 o 
  -2   4   3      232.28      263.03      3.87 o 
  -1   4   3        0.20        0.83      0.25 o 
   0   4   3       33.38       32.70      1.33 o 
   1   4   3      264.89      283.25      5.71 o 
   2   4   3       75.17       77.51      1.82 o 
   3   4   3      453.91      465.10      9.17 o 
   4   4   3       63.81       66.44      2.87 o 
   5   4   3      120.40      103.69      2.85 o 
   6   4   3       21.25       27.05      1.85 o 
   7   4   3       53.39       44.70      2.52 o 
   8   4   3       17.06       13.12      1.55 o 
   9   4   3       58.75       54.54      3.53 o 
  10   4   3       67.97       76.02      2.79 o 
  11   4   3       12.81       16.43      1.31 o 
 -11   5   3        0.74        1.35      0.67 o 
 -10   5   3       25.79       27.77      2.93 o 
  -9   5   3       32.65       28.64      2.64 o 
  -8   5   3      143.70      140.85      6.18 o 
  -7   5   3      423.67      411.60      9.00 o 
  -6   5   3      124.07      136.22      3.46 o 
  -5   5   3      844.99      847.63     14.47 o 
  -4   5   3       14.97       13.45      0.90 o 
  -3   5   3       41.89       40.33      1.49 o 
  -2   5   3      124.29      139.50      3.55 o 
  -1   5   3        1.30        0.37      0.39 o 
   0   5   3      131.49      120.67      3.10 o 
   1   5   3       24.82       26.74      2.92 o 
   2   5   3      562.94      572.79     12.81 o 
   3   5   3      253.77      256.13      6.57 o 
   4   5   3       12.16       12.60      1.06 o 
   5   5   3      322.32      317.25      7.10 o 
   6   5   3       29.36       30.32      3.08 o 
   7   5   3      275.49      287.76      8.08 o 
   8   5   3       74.11       73.72      3.98 o 
   9   5   3       36.14       36.63      2.21 o 
  10   5   3       64.12       69.11      2.54 o 
 -10   6   3       47.86       44.16      3.26 o 
  -8   6   3       49.23       45.84      5.60 o 
  -7   6   3       44.96       57.56      8.50 o 
  -6   6   3        9.93        9.22      3.75 o 
  -5   6   3      116.38      109.16      3.53 o 
  -4   6   3        2.33        1.54      0.64 o 
  -3   6   3       58.95       61.62      2.11 o 
  -2   6   3      249.37      246.27      5.89 o 
   1   6   3      224.63      202.85      7.78 o 
   2   6   3      119.29      127.90      5.83 o 
   3   6   3      159.46      153.47      5.47 o 
   4   6   3      211.05      204.73      5.32 o 
   5   6   3      333.04      342.16     11.94 o 
   6   6   3      103.23      102.53      6.19 o 
   7   6   3       48.12       47.53      3.52 o 
   8   6   3       43.34       41.00      3.46 o 
   9   6   3       42.55       46.21      2.93 o 
  -6   7   3        5.25        9.55      4.80 o 
  -5   7   3       68.39       70.78      9.56 o 
  -4   7   3        9.31       10.61      5.06 o 
   3   7   3       42.92       46.93      5.50 o 
   4   7   3        0.52        1.19      1.88 o 
   5   7   3       15.42       20.15      5.48 o 
  -6  -8   4       30.20       32.24      1.10 o 
  -5  -8   4       19.48       18.72      1.16 o 
  -4  -8   4       46.11       55.69      2.10 o 
  -3  -8   4        6.61        4.09      0.61 o 
  -2  -8   4      108.03      105.84      2.83 o 
  -1  -8   4       62.65       65.88      2.18 o 
   0  -8   4       24.82       33.33      1.73 o 
   1  -8   4       14.74       16.56      0.98 o 
   2  -8   4       30.83       31.02      1.28 o 
   3  -8   4       35.22       36.91      1.55 o 
   4  -8   4       61.14       56.13      4.45 o 
   5  -8   4       47.89       47.75      1.85 o 
  -8  -7   4       26.86       28.35      1.11 o 
  -7  -7   4      115.33      113.33      2.73 o 
  -6  -7   4       22.23       25.37      1.24 o 
  -5  -7   4       59.85       61.94      1.91 o 
  -4  -7   4       24.96       29.47      1.26 o 
  -3  -7   4       61.53       61.02      1.61 o 
  -2  -7   4       85.72       96.21      2.04 o 
  -1  -7   4      212.44      177.73      3.17 o 
   0  -7   4       15.91       15.38      0.91 o 
   1  -7   4      316.04      319.55      5.87 o 
   2  -7   4       78.84       83.80      2.07 o 
   3  -7   4       70.65       68.11      1.68 o 
   4  -7   4       90.39       92.53      2.40 o 
   5  -7   4        2.09        1.91      0.47 o 
   6  -7   4       55.73       56.51      1.83 o 
   7  -7   4        0.45        1.15      0.58 o 
 -10  -6   4       11.18       12.05      0.87 o 
  -9  -6   4       74.98       74.33      1.90 o 
  -8  -6   4       37.88       37.59      1.42 o 
  -7  -6   4        9.30       11.21      0.87 o 
  -6  -6   4      120.30      130.10      3.04 o 
  -5  -6   4       57.78       61.57      2.37 o 
  -4  -6   4       31.30       30.77      1.53 o 
  -3  -6   4       53.48       51.88      1.46 o 
  -2  -6   4       46.29       53.12      1.42 o 
  -1  -6   4      108.17      110.32      2.28 o 
   0  -6   4      147.29      136.67      2.71 o 
   1  -6   4      314.11      339.07      5.89 o 
   2  -6   4      132.01      134.49      3.42 o 
   3  -6   4       18.10       14.54      0.82 o 
   4  -6   4      152.13      147.76      2.95 o 
   5  -6   4       46.49       44.15      1.89 o 
   6  -6   4       66.58       65.36      1.93 o 
   7  -6   4       61.53       55.08      1.96 o 
   8  -6   4        6.70        6.19      0.83 o 
 -11  -5   4       17.75       15.99      0.99 o 
 -10  -5   4       12.58       13.34      1.08 o 
  -9  -5   4       12.28       17.01      1.05 o 
  -8  -5   4      412.71      408.63      6.91 o 
  -7  -5   4      282.84      273.16      4.63 o 
  -6  -5   4      157.92      159.32      3.25 o 
  -5  -5   4      670.45      663.11      9.70 o 
  -4  -5   4      147.88      155.92      3.03 o 
  -3  -5   4       48.65       51.38      1.54 o 
  -2  -5   4       19.48       20.46      1.23 o 
  -1  -5   4      163.15      163.67      3.87 o 
   0  -5   4       32.73       33.38      1.72 o 
   1  -5   4       24.70       33.77      1.43 o 
   2  -5   4      226.89      234.51      4.48 o 
   3  -5   4      477.02      473.88      7.33 o 
   4  -5   4      175.02      159.47      3.48 o 
   5  -5   4      248.99      254.46      4.13 o 
   6  -5   4      261.10      250.22      7.02 o 
   7  -5   4       69.95       70.63      2.35 o 
   8  -5   4       28.78       27.48      1.55 o 
   9  -5   4        8.50        7.17      0.97 o 
  10  -5   4       52.78       51.58      3.29 o 
 -11  -4   4       17.20       20.00      1.43 o 
 -10  -4   4       32.13       28.16      1.83 o 
  -9  -4   4       56.66       50.99      1.82 o 
  -8  -4   4      149.15      144.10      3.21 o 
  -7  -4   4      168.89      173.69      3.17 o 
  -6  -4   4      120.01      129.29      3.21 o 
  -5  -4   4      141.80      147.56      4.34 o 
  -4  -4   4      152.81      158.11      3.85 o 
  -3  -4   4      445.68      443.07      7.25 o 
  -2  -4   4      142.61      147.64      3.03 o 
  -1  -4   4       85.37       87.27      2.27 o 
   0  -4   4      662.48      695.20     10.79 o 
   1  -4   4      404.22      419.17      6.95 o 
   2  -4   4      430.42      424.48      7.76 o 
   3  -4   4       62.71       63.55      2.49 o 
   4  -4   4      134.72      134.38      3.05 o 
   5  -4   4      159.06      166.39      2.91 o 
   6  -4   4      185.69      199.98      3.42 o 
   7  -4   4       37.94       32.84      1.65 o 
   8  -4   4       87.59       81.60      5.10 o 
   9  -4   4      111.99      108.14      6.20 o 
  10  -4   4       31.90       36.00      2.48 o 
 -12  -3   4      160.38      163.49      9.02 o 
 -11  -3   4       15.33       13.17      1.54 o 
 -10  -3   4      386.68      379.89      7.20 o 
  -9  -3   4       44.09       39.94      1.31 o 
  -8  -3   4       44.23       44.94      1.26 o 
  -7  -3   4       73.61       65.16      1.61 o 
  -6  -3   4       14.47       14.98      1.04 o 
  -5  -3   4       18.06       19.48      1.33 o 
  -4  -3   4      506.01      494.64      7.66 o 
  -3  -3   4      216.78      215.52      4.39 o 
  -2  -3   4      102.01       99.41      2.02 o 
  -1  -3   4      109.54      107.85      1.93 o 
   0  -3   4       97.28      106.39      1.92 o 
   1  -3   4      192.12      191.10      2.97 o 
   2  -3   4      212.84      206.35      3.51 o 
   3  -3   4       30.25       26.45      1.23 o 
   4  -3   4      120.25      111.19      3.32 o 
   5  -3   4       12.00       13.29      1.05 o 
   6  -3   4      110.63      108.35      2.41 o 
   7  -3   4      366.88      358.70      7.10 o 
   8  -3   4      132.96      138.39      6.04 o 
   9  -3   4        6.90        9.61      1.16 o 
  10  -3   4      100.74      112.90      5.27 o 
  11  -3   4       32.17       39.32      3.69 o 
 -12  -2   4       23.31       22.13      4.25 o 
 -11  -2   4       44.96       41.12      1.95 o 
 -10  -2   4       83.70       85.70      2.85 o 
  -9  -2   4      117.48      109.69      3.34 o 
  -8  -2   4       51.60       53.25      2.10 o 
  -7  -2   4       83.15       87.44      3.92 o 
  -6  -2   4       57.94       62.99      1.99 o 
  -5  -2   4      114.89      115.07      2.06 o 
  -4  -2   4      196.14      204.79      2.98 o 
  -3  -2   4      459.10      478.10      5.59 o 
  -2  -2   4      479.27      467.56      4.74 o 
  -1  -2   4      500.36      522.04      5.55 o 
   0  -2   4       28.31       25.96      0.96 o 
   1  -2   4      246.51      262.59      4.18 o 
   2  -2   4      452.45      471.78      6.62 o 
   3  -2   4       14.75       15.78      0.77 o 
   4  -2   4       80.72       85.14      2.31 o 
   5  -2   4      189.00      163.36      4.24 o 
   6  -2   4       27.07       23.47      1.30 o 
   7  -2   4      105.40      102.03      3.14 o 
   8  -2   4      229.07      222.88      6.59 o 
   9  -2   4      244.46      233.94      6.60 o 
  10  -2   4       12.26       13.97      2.04 o 
  11  -2   4       17.50       18.49      2.85 o 
 -13  -1   4       15.21       18.61      1.16 o 
 -12  -1   4       54.58       52.26      4.70 o 
 -11  -1   4       44.15       46.81      3.90 o 
 -10  -1   4       24.54       21.01      1.43 o 
  -9  -1   4      856.31      849.28     16.11 o 
  -8  -1   4      414.90      421.22      9.30 o 
  -7  -1   4      854.84      882.39     15.59 o 
  -6  -1   4      366.33      362.05      5.86 o 
  -5  -1   4     1853.20     1871.34     20.28 o 
  -4  -1   4     2578.48     2675.60     27.13 o 
  -3  -1   4      801.84      794.26      7.22 o 
  -2  -1   4      170.40      151.71      1.51 o 
  -1  -1   4      426.65      428.17      3.62 o 
   0  -1   4      425.03      419.46      3.23 o 
   1  -1   4      988.19      959.12      7.36 o 
   2  -1   4     1852.46     1860.90     20.45 o 
   3  -1   4      689.51      735.76      9.02 o 
   4  -1   4      239.33      245.17      3.77 o 
   5  -1   4       52.59       47.80      1.56 o 
   6  -1   4      817.63      787.58     17.35 o 
   7  -1   4       61.09       62.72      3.79 o 
   8  -1   4        2.19        1.78      0.68 o 
   9  -1   4        2.35        1.04      0.74 o 
  10  -1   4       45.94       51.29      2.42 o 
  11  -1   4       20.27       25.90      3.29 o 
  12  -1   4       23.30       19.11      2.61 o 
 -12   0   4        6.72        3.91      0.94 o 
 -11   0   4        0.51        2.11      0.79 o 
 -10   0   4        6.33        9.82      1.59 o 
  -9   0   4      504.80      526.98      9.73 o 
  -8   0   4      333.01      325.09      7.75 o 
  -7   0   4      736.48      746.54     14.33 o 
  -6   0   4      248.47      220.55      4.37 o 
  -5   0   4      578.76      595.97      6.46 o 
  -4   0   4      696.19      674.55      5.59 o 
  -3   0   4        8.68        5.44      0.39 o 
  -2   0   4      171.43      184.96      1.64 o 
  -1   0   4      529.23      509.90      3.71 o 
   0   0   4       14.80        8.77      0.32 o 
   1   0   4       27.79       28.37      0.53 o 
   2   0   4      187.89      229.19      2.17 o 
   3   0   4     1432.06     1468.00     14.36 o 
   4   0   4      824.41      855.19      8.89 o 
   5   0   4       63.99       75.31      1.64 o 
   6   0   4       78.12       80.15      2.86 o 
   7   0   4       42.12       42.42      3.54 o 
   8   0   4      242.07      260.40      5.55 o 
   9   0   4       52.70       42.21      1.77 o 
  10   0   4      166.33      183.91      6.04 o 
  11   0   4        4.58        3.89      0.82 o 
  12   0   4        3.32        1.90      0.52 o 
 -13   1   4       15.16       13.60      1.52 o 
 -12   1   4       55.06       56.18      2.75 o 
 -11   1   4       44.57       48.28      1.89 o 
 -10   1   4       24.98       22.66      1.39 o 
  -9   1   4      858.14      856.84     13.95 o 
  -8   1   4      414.13      418.15      8.89 o 
  -7   1   4      854.12      887.10     16.83 o 
  -6   1   4      364.27      368.77      5.86 o 
  -5   1   4     1848.28     1878.03     18.73 o 
  -4   1   4     2574.06     2679.99     21.31 o 
  -3   1   4      806.23      791.94      6.57 o 
  -2   1   4      170.92      152.86      1.43 o 
  -1   1   4      425.28      426.70      3.75 o 
   0   1   4      424.43      424.71      3.74 o 
   1   1   4      990.77      971.33      8.67 o 
   2   1   4     1850.56     1850.66     18.07 o 
   3   1   4      689.41      721.31      6.81 o 
   4   1   4      238.03      247.19      2.96 o 
   5   1   4       52.62       48.72      1.13 o 
   6   1   4      813.53      810.57     12.84 o 
   7   1   4       61.93       66.32      1.79 o 
   8   1   4        2.08        2.26      0.59 o 
   9   1   4        2.45        1.66      0.84 o 
  10   1   4       45.78       49.72      1.97 o 
  11   1   4       20.03       23.25      1.73 o 
  12   1   4       23.27       22.12      2.58 o 
 -12   2   4       24.23       21.94      4.68 o 
 -11   2   4       44.92       40.84      4.25 o 
 -10   2   4       83.29       84.95      2.47 o 
  -9   2   4      119.39      117.67      2.78 o 
  -8   2   4       51.99       47.69      2.29 o 
  -7   2   4       82.57       88.41      2.11 o 
  -6   2   4       57.93       66.74      1.40 o 
  -5   2   4      114.50      119.29      1.70 o 
  -4   2   4      196.67      206.11      2.35 o 
  -3   2   4      459.30      483.64      4.92 o 
  -2   2   4      480.55      471.65      5.01 o 
  -1   2   4      501.99      510.47      5.48 o 
   0   2   4       27.57       24.01      0.73 o 
   1   2   4      243.53      268.84      4.21 o 
   2   2   4      451.01      474.68      6.40 o 
   3   2   4       14.59       15.44      0.69 o 
   4   2   4       80.55       88.47      1.44 o 
   5   2   4      189.66      169.61      2.68 o 
   6   2   4       26.43       23.55      0.96 o 
   7   2   4      105.77      104.96      2.61 o 
   8   2   4      227.68      224.45      4.87 o 
   9   2   4      244.40      235.59      4.83 o 
  10   2   4       11.81       11.94      0.98 o 
  11   2   4       17.16       17.76      1.16 o 
 -12   3   4      160.95      181.04      8.09 o 
 -11   3   4       15.53       13.44      1.18 o 
 -10   3   4      387.67      388.79     10.91 o 
  -9   3   4       44.38       40.00      1.72 o 
  -8   3   4       44.48       42.75      2.26 o 
  -7   3   4       74.38       67.37      1.77 o 
  -6   3   4       14.32       15.48      0.93 o 
  -5   3   4       18.25       20.38      0.89 o 
  -4   3   4      504.37      488.39      6.26 o 
  -3   3   4      216.96      219.13      2.42 o 
  -2   3   4      102.39       96.88      1.33 o 
  -1   3   4      109.22      110.09      1.72 o 
   0   3   4       97.36      108.51      1.87 o 
   1   3   4      192.04      194.64      3.13 o 
   2   3   4      212.49      208.02      3.41 o 
   3   3   4       31.06       27.47      1.23 o 
   4   3   4      119.92      108.17      2.54 o 
   5   3   4       12.14       13.62      1.02 o 
   6   3   4      110.69      112.24      2.40 o 
   7   3   4      366.35      356.45      5.19 o 
   8   3   4      133.99      138.54      2.66 o 
   9   3   4        7.00        7.77      0.83 o 
  10   3   4      100.37      112.16      3.58 o 
  11   3   4       32.35       36.19      2.08 o 
 -11   4   4       16.92       19.34      4.09 o 
 -10   4   4       31.97       31.80      1.81 o 
  -9   4   4       57.26       51.48      2.07 o 
  -8   4   4      149.12      142.03      3.60 o 
  -7   4   4      169.82      169.44      5.71 o 
  -6   4   4      120.93      131.95      3.24 o 
  -5   4   4      140.30      141.36      3.31 o 
  -4   4   4      151.87      151.75      2.56 o 
  -3   4   4      446.71      440.66      6.42 o 
  -2   4   4      142.05      137.86      2.66 o 
  -1   4   4       85.19       84.23      1.77 o 
   0   4   4      665.18      680.47     11.35 o 
   1   4   4      401.78      403.12      7.32 o 
   2   4   4      430.50      430.43      8.58 o 
   3   4   4       63.68       69.14      2.25 o 
   4   4   4      131.87      137.87      3.43 o 
   5   4   4      158.51      162.27      4.05 o 
   6   4   4      185.49      189.86      4.48 o 
   7   4   4       39.08       33.79      2.19 o 
   8   4   4       87.91       78.73      2.62 o 
   9   4   4      112.75      110.47      3.63 o 
  10   4   4       32.73       40.37      1.80 o 
 -11   5   4       18.03       18.65      4.41 o 
 -10   5   4       12.68       14.18      5.10 o 
  -9   5   4       11.90       14.57      1.56 o 
  -8   5   4      411.94      414.86     12.65 o 
  -7   5   4      284.11      278.38      6.64 o 
  -6   5   4      156.04      159.14      4.38 o 
  -5   5   4      671.93      661.41     12.71 o 
  -4   5   4      148.60      153.12      3.34 o 
  -3   5   4       47.10       46.91      1.63 o 
  -2   5   4       19.45       17.98      1.24 o 
  -1   5   4      161.53      147.32      3.51 o 
   0   5   4       32.20       31.02      1.22 o 
   1   5   4       24.60       30.12      2.18 o 
   2   5   4      228.76      236.94      6.21 o 
   3   5   4      477.93      470.17     11.26 o 
   4   5   4      175.90      170.09      4.11 o 
   5   5   4      249.84      254.41      6.10 o 
   6   5   4      260.90      250.64      6.28 o 
   7   5   4       70.81       63.77      5.08 o 
   8   5   4       28.53       31.25      4.26 o 
   9   5   4        8.81        8.18      1.07 o 
  10   5   4       53.87       55.73      2.02 o 
 -10   6   4       11.37        8.52      1.61 o 
  -9   6   4       73.98       70.07      4.81 o 
  -8   6   4       38.78       29.32      6.23 o 
  -7   6   4        9.50       14.54      2.18 o 
  -6   6   4      120.41      116.86      7.05 o 
  -5   6   4       59.37       62.62      3.09 o 
  -4   6   4       31.14       28.88      1.75 o 
  -3   6   4       53.09       43.79      1.79 o 
  -2   6   4       46.82       49.34      2.56 o 
  -1   6   4      108.60       97.74      6.63 o 
   0   6   4      146.19      132.15     12.75 o 
   1   6   4      316.41      335.60      9.56 o 
   2   6   4      131.76      138.13      5.09 o 
   3   6   4       18.17       15.64      1.84 o 
   4   6   4      153.01      150.25      4.45 o 
   5   6   4       45.80       39.35      4.29 o 
   6   6   4       65.62       62.37      8.54 o 
   7   6   4       61.35       57.40      5.02 o 
   8   6   4        6.63        6.08      1.01 o 
  -5   7   4       58.97       57.08      8.65 o 
  -3   7   4       62.26       66.63      4.87 o 
   3   7   4       70.44       65.31      6.54 o 
  -5  -8   5       84.90      102.04      2.40 o 
  -4  -8   5        9.17       11.28      0.70 o 
  -3  -8   5       37.67       40.40      1.29 o 
  -2  -8   5        4.21        6.64      0.57 o 
  -1  -8   5        4.05        4.12      0.50 o 
   0  -8   5        2.17        2.07      0.41 o 
   1  -8   5        9.82        8.70      0.91 o 
   2  -8   5       22.34       20.35      0.84 o 
   3  -8   5       34.91       35.81      1.46 o 
   4  -8   5       39.57       36.55      2.05 o 
  -8  -7   5        8.67        8.24      0.59 o 
  -7  -7   5       24.36       24.54      1.01 o 
  -6  -7   5       24.96       27.13      1.28 o 
  -5  -7   5       10.58       13.00      0.93 o 
  -4  -7   5      399.19      415.31      7.23 o 
  -3  -7   5       44.91       53.27      1.51 o 
  -2  -7   5       50.03       43.03      1.32 o 
  -1  -7   5      121.60      118.18      2.48 o 
   0  -7   5      256.42      253.29      4.29 o 
   1  -7   5      170.68      172.26      3.19 o 
   2  -7   5      125.32      116.19      2.41 o 
   3  -7   5        3.40        3.78      0.57 o 
   4  -7   5      236.00      245.23      5.47 o 
   5  -7   5       47.98       45.98      3.06 o 
   6  -7   5       15.90       13.69      1.01 o 
  -9  -6   5        8.86       12.54      0.82 o 
  -8  -6   5       45.56       47.25      1.55 o 
  -7  -6   5      106.06      112.18      2.64 o 
  -6  -6   5       96.16       88.05      2.33 o 
  -5  -6   5      145.95      149.55      3.52 o 
  -4  -6   5       76.31       75.15      2.05 o 
  -3  -6   5       35.37       37.06      1.31 o 
  -2  -6   5      136.98      127.02      2.41 o 
  -1  -6   5      264.90      271.53      4.16 o 
   0  -6   5      154.66      154.81      2.81 o 
   1  -6   5        4.22        4.36      0.53 o 
   2  -6   5       14.51       14.51      0.83 o 
   3  -6   5      125.47      122.07      3.35 o 
   4  -6   5        7.31        8.08      0.63 o 
   5  -6   5        5.72        5.99      0.55 o 
   6  -6   5       10.69        9.91      0.76 o 
   7  -6   5       10.63       12.25      1.06 o 
   8  -6   5        4.85        5.10      0.75 o 
 -10  -5   5       34.73       33.92      1.51 o 
  -9  -5   5        5.38        6.20      0.71 o 
  -8  -5   5       80.34       82.21      2.10 o 
  -7  -5   5        8.02        9.00      0.81 o 
  -6  -5   5       67.42       73.59      2.24 o 
  -5  -5   5      500.55      479.31      7.43 o 
  -4  -5   5      608.02      602.97      8.18 o 
  -3  -5   5       40.39       46.97      1.47 o 
  -2  -5   5       27.60       31.93      1.25 o 
  -1  -5   5      112.88      108.23      2.34 o 
   0  -5   5      101.00      100.04      2.19 o 
   1  -5   5      151.35      155.03      2.79 o 
   2  -5   5       22.05       23.33      0.95 o 
   3  -5   5      127.67      114.30      2.41 o 
   4  -5   5      437.01      437.40      6.49 o 
   5  -5   5      183.17      173.05      3.09 o 
   6  -5   5      320.56      307.44      6.37 o 
   7  -5   5       94.36       95.21      3.17 o 
   8  -5   5       37.76       32.15      2.25 o 
   9  -5   5       20.07       20.40      2.17 o 
 -11  -4   5       12.26        9.98      1.36 o 
 -10  -4   5       28.90       27.18      3.17 o 
  -9  -4   5       16.52       14.48      1.12 o 
  -8  -4   5       70.27       69.59      2.24 o 
  -7  -4   5       43.03       40.67      1.45 o 
  -6  -4   5       81.14       80.17      2.63 o 
  -5  -4   5      526.18      556.54      9.37 o 
  -4  -4   5      124.24      124.66      3.44 o 
  -3  -4   5        4.80        5.74      0.95 o 
  -2  -4   5        0.18       -0.08      0.39 o 
  -1  -4   5      152.76      143.30      3.23 o 
   0  -4   5      218.93      199.91      3.98 o 
   1  -4   5        4.80        2.42      0.67 o 
   2  -4   5      312.87      304.56      5.37 o 
   3  -4   5      116.02      115.97      2.33 o 
   4  -4   5      377.74      349.69      5.27 o 
   5  -4   5      115.93      114.04      2.28 o 
   6  -4   5      114.79       93.54      3.53 o 
   7  -4   5      200.94      202.33      4.20 o 
   8  -4   5        3.62        3.12      1.21 o 
   9  -4   5       23.19       25.58      2.17 o 
 -12  -3   5        6.20        2.78      1.19 o 
 -11  -3   5       26.34       23.09      2.34 o 
 -10  -3   5       62.23       67.25      3.68 o 
  -9  -3   5      436.04      431.50      7.42 o 
  -8  -3   5       89.26       83.75      1.81 o 
  -7  -3   5      104.25       99.80      2.08 o 
  -6  -3   5       35.81       35.44      1.31 o 
  -5  -3   5       14.20       13.99      1.40 o 
  -4  -3   5       98.80      103.97      2.65 o 
  -3  -3   5       49.95       50.86      1.72 o 
  -2  -3   5      280.48      297.88      4.54 o 
  -1  -3   5      103.94      106.68      2.47 o 
   0  -3   5      451.97      463.44      6.53 o 
   1  -3   5       98.36      101.41      3.05 o 
   2  -3   5       83.40       77.62      2.28 o 
   3  -3   5       90.26       95.88      2.69 o 
   4  -3   5       38.37       36.76      3.19 o 
   5  -3   5       16.03       18.57      1.34 o 
   6  -3   5       40.31       43.40      1.38 o 
   7  -3   5       68.49       73.62      2.48 o 
   8  -3   5       72.25       78.99      5.77 o 
   9  -3   5      130.70      130.62      6.42 o 
 -12  -2   5       39.33       45.89      2.25 o 
 -11  -2   5       34.16       35.29      1.74 o 
 -10  -2   5       74.95       73.94      2.94 o 
  -9  -2   5      218.27      199.41      5.11 o 
  -8  -2   5      441.56      457.77      9.45 o 
  -7  -2   5       40.81       38.19      1.73 o 
  -6  -2   5       59.77       51.29      2.30 o 
  -5  -2   5        2.22        3.71      1.70 o 
  -4  -2   5      203.39      199.20      3.50 o 
  -3  -2   5       57.35       55.83      2.46 o 
  -2  -2   5      227.03      225.63      2.96 o 
  -1  -2   5       99.00       94.25      1.69 o 
   0  -2   5      167.03      203.45      3.13 o 
   1  -2   5       24.27       19.35      0.78 o 
   2  -2   5      343.94      400.52      6.71 o 
   3  -2   5      524.50      540.16      8.28 o 
   4  -2   5      136.56      135.36      3.20 o 
   5  -2   5        9.07        7.79      0.72 o 
   6  -2   5       77.45       78.47      2.61 o 
   7  -2   5       19.32       18.89      1.20 o 
   8  -2   5      280.28      263.71      6.06 o 
   9  -2   5       11.81        8.26      2.59 o 
  10  -2   5       92.76       97.19      6.37 o 
  11  -2   5        4.13        4.15      1.71 o 
 -13  -1   5       29.15       33.47      1.83 o 
 -12  -1   5       41.99       41.10      2.74 o 
 -11  -1   5       25.99       26.39      5.57 o 
 -10  -1   5        6.78        5.39      1.88 o 
  -9  -1   5      282.30      281.98      7.10 o 
  -8  -1   5      471.89      467.52      9.37 o 
  -7  -1   5      417.46      419.59      8.16 o 
  -6  -1   5       13.94       17.91      1.09 o 
  -5  -1   5      402.05      414.66      5.51 o 
  -4  -1   5     1605.01     1686.26     19.47 o 
  -3  -1   5     1379.90     1369.66     12.73 o 
  -2  -1   5      115.33      117.50      1.48 o 
  -1  -1   5       92.03       95.07      1.35 o 
   0  -1   5      362.41      365.07      4.13 o 
   1  -1   5      776.20      760.89      8.62 o 
   2  -1   5     2724.10     2778.31     31.80 o 
   3  -1   5     1085.65     1117.08     14.53 o 
   4  -1   5      686.25      669.97     11.51 o 
   5  -1   5       47.98       47.23      1.71 o 
   6  -1   5      221.08      220.85      5.40 o 
   7  -1   5      402.47      371.49      7.37 o 
   8  -1   5      339.57      333.11     12.58 o 
   9  -1   5      101.76      110.81      4.03 o 
  10  -1   5       75.45       81.04      3.02 o 
  11  -1   5       31.17       28.56      3.36 o 
 -13   0   5        1.88        1.47      0.57 o 
 -11   0   5        0.65       -0.15      0.73 o 
 -10   0   5       14.22       12.94      1.77 o 
  -9   0   5      431.28      418.93      8.63 o 
  -8   0   5       70.49       73.57      3.36 o 
  -7   0   5      400.18      455.67      9.37 o 
  -6   0   5      644.17      692.91     17.39 o 
  -5   0   5      199.03      201.60      2.99 o 
  -4   0   5      771.44      862.84      9.11 o 
  -3   0   5     2780.72     2768.17     23.48 o 
  -2   0   5      241.98      254.79      2.21 o 
  -1   0   5     3719.69     3550.53     26.92 o 
   0   0   5       86.84       96.05      1.42 o 
   1   0   5      661.58      617.77      5.97 o 
   2   0   5     1245.77     1254.39     13.58 o 
   3   0   5      283.63      257.81      3.73 o 
   4   0   5       32.88       37.28      1.24 o 
   5   0   5      431.08      426.12      7.03 o 
   6   0   5       67.73       69.16      2.33 o 
   7   0   5      745.05      707.52     13.61 o 
   8   0   5      117.02      115.82      3.25 o 
   9   0   5       89.93       88.98      5.08 o 
  10   0   5       23.66       23.75      2.92 o 
  11   0   5        2.21        1.92      1.26 o 
 -12   1   5       41.21       40.33      3.00 o 
 -11   1   5       26.02       27.81      1.48 o 
 -10   1   5        7.13        6.57      0.73 o 
  -9   1   5      283.04      289.37      5.48 o 
  -8   1   5      473.09      487.92      9.38 o 
  -7   1   5      419.55      429.93      8.97 o 
  -6   1   5       13.45       15.59      1.02 o 
  -5   1   5      402.21      412.77      5.29 o 
  -4   1   5     1609.46     1716.12     15.86 o 
  -3   1   5     1373.63     1344.69     12.89 o 
  -2   1   5      117.26      118.38      1.35 o 
  -1   1   5       90.85       93.80      1.32 o 
   0   1   5      357.93      361.84      3.49 o 
   1   1   5      779.59      771.58      7.99 o 
   2   1   5     2725.45     2848.38     27.30 o 
   3   1   5     1084.06     1122.09     12.36 o 
   4   1   5      686.38      683.42      9.06 o 
   5   1   5       49.95       49.57      1.35 o 
   6   1   5      220.44      240.07      5.30 o 
   7   1   5      402.08      383.45      5.82 o 
   8   1   5      343.67      328.37      6.64 o 
   9   1   5      101.47      110.41      2.97 o 
  10   1   5       75.83       77.97      2.40 o 
  11   1   5       31.45       35.97      1.96 o 
 -12   2   5       39.09       41.67      2.00 o 
 -11   2   5       34.11       27.13      2.02 o 
 -10   2   5       73.56       73.54      2.23 o 
  -9   2   5      219.56      219.79      4.48 o 
  -8   2   5      441.84      455.81      9.26 o 
  -7   2   5       41.02       36.61      1.52 o 
  -6   2   5       59.56       51.13      1.70 o 
  -5   2   5        2.34        1.74      0.31 o 
  -4   2   5      205.74      207.48      2.85 o 
  -3   2   5       57.29       55.68      0.98 o 
  -2   2   5      228.36      225.69      2.89 o 
  -1   2   5      100.02       99.47      1.46 o 
   0   2   5      167.64      208.48      3.22 o 
   1   2   5       24.12       21.54      1.27 o 
   2   2   5      343.11      404.00      5.06 o 
   3   2   5      526.72      561.86      7.17 o 
   4   2   5      136.89      138.84      2.18 o 
   5   2   5        9.19        6.16      0.53 o 
   6   2   5       78.35       81.72      2.13 o 
   7   2   5       20.05       17.88      0.88 o 
   8   2   5      280.30      266.82      5.76 o 
   9   2   5       12.06       11.03      0.95 o 
  10   2   5       92.61       99.92      2.89 o 
  11   2   5        4.03        2.65      1.12 o 
 -12   3   5        6.14        6.54      1.12 o 
 -11   3   5       26.75       22.96      2.02 o 
 -10   3   5       61.91       66.04      2.24 o 
  -9   3   5      436.63      427.22      7.46 o 
  -8   3   5       88.28       83.93      2.53 o 
  -7   3   5      104.47       99.78      2.94 o 
  -6   3   5       35.89       36.03      1.35 o 
  -5   3   5       13.39       14.15      0.72 o 
  -4   3   5       97.42      104.28      1.97 o 
  -3   3   5       49.39       53.82      1.23 o 
  -2   3   5      282.20      297.34      4.88 o 
  -1   3   5      104.47      109.11      1.96 o 
   0   3   5      453.59      474.33      7.16 o 
   1   3   5       98.79      101.70      2.27 o 
   2   3   5       83.43       72.50      1.93 o 
   3   3   5       90.02       98.12      2.58 o 
   4   3   5       37.70       34.56      1.95 o 
   5   3   5       15.82       19.96      1.30 o 
   6   3   5       39.90       37.08      1.58 o 
   7   3   5       69.80       71.12      1.69 o 
   8   3   5       72.71       79.82      2.24 o 
   9   3   5      130.16      134.68      3.76 o 
  10   3   5       28.54       28.50      1.47 o 
  11   3   5        5.13        6.11      0.67 o 
 -11   4   5       11.92       10.89      2.56 o 
 -10   4   5       29.51       31.23      1.76 o 
  -9   4   5       16.37       14.95      1.43 o 
  -8   4   5       70.19       68.97      2.99 o 
  -7   4   5       42.88       38.66      1.73 o 
  -6   4   5       80.81       85.04      2.42 o 
  -5   4   5      522.24      541.98      8.99 o 
  -4   4   5      123.79      119.58      2.57 o 
  -3   4   5        4.57        4.78      0.53 o 
  -2   4   5        0.18        0.11      0.37 o 
  -1   4   5      155.41      144.28      3.52 o 
   0   4   5      218.06      198.92      3.44 o 
   1   4   5        4.52        2.08      0.53 o 
   2   4   5      314.30      287.56      7.50 o 
   3   4   5      115.82      120.15      3.52 o 
   4   4   5      375.98      354.74      7.25 o 
   5   4   5      114.62      112.56      4.30 o 
   6   4   5      115.19       96.14      2.95 o 
   7   4   5      200.77      215.31      4.67 o 
   8   4   5        3.44        3.36      0.76 o 
   9   4   5       23.18       27.97      1.74 o 
  10   4   5       58.31       61.01      2.17 o 
 -10   5   5       34.11       34.80      2.94 o 
  -9   5   5        5.30        5.89      1.14 o 
  -8   5   5       80.34       83.30      6.22 o 
  -7   5   5        8.01        9.11      2.72 o 
  -6   5   5       67.23       74.62      4.14 o 
  -5   5   5      502.20      486.52      9.63 o 
  -4   5   5      609.32      601.85     11.60 o 
  -3   5   5       40.60       44.15      2.34 o 
  -2   5   5       28.12       32.02      2.22 o 
  -1   5   5      112.33      109.64      3.56 o 
   0   5   5       99.96       94.64      3.30 o 
   1   5   5      148.54      158.12      7.83 o 
   2   5   5       22.38       22.81      2.09 o 
   3   5   5      128.34      119.29      3.63 o 
   4   5   5      433.86      440.86      8.88 o 
   5   5   5      182.61      173.32      5.34 o 
   6   5   5      321.85      300.27      9.85 o 
   7   5   5       95.06       93.38      3.16 o 
   8   5   5       38.40       41.93      2.18 o 
   9   5   5       19.95       17.37      1.22 o 
  -9   6   5        9.01        8.62      1.87 o 
  -7   6   5      106.93      112.50      5.95 o 
  -6   6   5       95.58       80.29      4.98 o 
  -5   6   5      147.36      145.37      7.19 o 
  -4   6   5       77.23       71.31      3.01 o 
  -3   6   5       35.35       35.11      3.09 o 
  -2   6   5      137.55      115.10      6.45 o 
  -1   6   5      264.61      271.80     10.93 o 
   0   6   5      153.95      135.44      9.05 o 
   1   6   5        4.35       11.48      2.64 o 
   2   6   5       14.48       13.45      1.81 o 
   3   6   5      126.58      123.05      4.28 o 
   4   6   5        7.59        7.73      1.62 o 
   5   6   5        5.64        8.99      1.77 o 
   6   6   5       10.62       14.42      5.49 o 
   7   6   5       10.54       11.93      2.05 o 
   8   6   5        5.15        6.14      3.11 o 
  -5   7   5       10.98       18.90      2.76 o 
  -4   7   5      397.08      399.36     19.96 o 
  -3   7   5       44.98       52.70      4.40 o 
   2   7   5      125.26      126.21      7.62 o 
   3   7   5        3.38        2.80      1.74 o 
   6   7   5       15.83       17.75      2.23 o 
  -4  -8   6        6.00        4.89      0.57 o 
  -3  -8   6       28.16       31.32      1.53 o 
  -2  -8   6       57.11       49.60      1.44 o 
  -1  -8   6       15.63       17.84      0.84 o 
   0  -8   6       28.26       30.06      1.18 o 
   1  -8   6        5.25        8.26      0.58 o 
   2  -8   6       35.21       32.02      1.28 o 
   3  -8   6        9.57        9.47      0.57 o 
  -7  -7   6        3.00        4.50      0.56 o 
  -6  -7   6       83.73       96.15      2.14 o 
  -5  -7   6        3.74        4.47      0.61 o 
  -4  -7   6       11.23        9.57      0.77 o 
  -3  -7   6       10.54       10.03      0.77 o 
  -2  -7   6       84.95       89.16      2.02 o 
  -1  -7   6       71.98       74.08      1.78 o 
   0  -7   6       96.30       89.42      2.00 o 
   1  -7   6       51.62       53.66      1.47 o 
   2  -7   6       63.55       61.13      1.57 o 
   3  -7   6       34.28       40.12      1.20 o 
   4  -7   6       54.16       55.47      2.02 o 
   5  -7   6       26.43       22.49      1.02 o 
   6  -7   6        7.53        8.18      0.65 o 
  -9  -6   6       33.04       33.12      1.15 o 
  -8  -6   6        9.80        6.23      0.65 o 
  -7  -6   6       23.58       25.44      1.20 o 
  -6  -6   6      232.08      239.06      4.33 o 
  -5  -6   6      118.92      116.02      2.74 o 
  -4  -6   6       36.91       37.02      1.46 o 
  -3  -6   6      201.97      199.24      3.47 o 
  -2  -6   6      152.52      153.06      2.86 o 
  -1  -6   6       73.42       78.30      1.85 o 
   0  -6   6       95.64       92.16      2.00 o 
   1  -6   6      275.10      283.25      4.74 o 
   2  -6   6       16.23       16.08      0.91 o 
   3  -6   6       20.70       20.41      0.89 o 
   4  -6   6      129.96      117.61      2.31 o 
   5  -6   6       51.73       57.20      1.88 o 
   6  -6   6       24.88       20.62      1.36 o 
   7  -6   6        3.70        3.48      0.71 o 
 -10  -5   6       11.89       10.70      0.91 o 
  -9  -5   6        0.96        1.63      0.62 o 
  -8  -5   6       85.24       90.80      3.83 o 
  -7  -5   6      141.41      146.81      3.02 o 
  -6  -5   6       32.63       35.83      1.40 o 
  -5  -5   6      268.75      281.27      4.85 o 
  -4  -5   6      457.71      472.16      6.67 o 
  -3  -5   6       45.76       41.32      1.34 o 
  -2  -5   6       60.17       48.58      1.41 o 
  -1  -5   6       87.56       92.85      1.98 o 
   0  -5   6       66.69       62.41      1.57 o 
   1  -5   6       46.24       43.34      1.31 o 
   2  -5   6       85.53       78.45      1.94 o 
   3  -5   6      591.75      567.22      7.78 o 
   4  -5   6      395.25      417.96      6.19 o 
   5  -5   6      106.81      110.58      2.78 o 
   6  -5   6      111.77      107.54      2.81 o 
   7  -5   6       13.47       13.69      1.04 o 
   8  -5   6      108.55      104.85      4.40 o 
 -11  -4   6       24.36       24.05      2.09 o 
 -10  -4   6        5.16        5.76      0.96 o 
  -9  -4   6       28.14       27.76      2.44 o 
  -8  -4   6        0.55        1.32      0.63 o 
  -7  -4   6        5.81        5.84      0.73 o 
  -6  -4   6       67.19       70.48      1.83 o 
  -5  -4   6      279.29      262.53      4.11 o 
  -4  -4   6      648.76      648.41      9.64 o 
  -3  -4   6      210.64      222.91      3.99 o 
  -2  -4   6      342.78      336.82      6.82 o 
  -1  -4   6       70.89       74.92      2.45 o 
   0  -4   6      156.74      167.91      4.03 o 
   1  -4   6       42.89       42.08      1.45 o 
   2  -4   6       27.59       24.45      1.09 o 
   3  -4   6      563.90      575.55      8.09 o 
   4  -4   6       47.59       43.67      1.29 o 
   5  -4   6      119.92      117.95      2.93 o 
   6  -4   6      159.29      166.50      3.43 o 
   7  -4   6       40.66       34.95      1.55 o 
   8  -4   6       51.03       50.40      3.35 o 
   9  -4   6       12.92       14.41      1.53 o 
 -12  -3   6       22.83       18.72      1.84 o 
 -11  -3   6       10.35        8.62      1.60 o 
 -10  -3   6       49.68       51.70      2.38 o 
  -9  -3   6      275.55      255.90      7.37 o 
  -8  -3   6       86.99       85.43      2.67 o 
  -7  -3   6       57.57       65.23      1.58 o 
  -6  -3   6       57.35       58.01      1.60 o 
  -5  -3   6       82.80       88.83      4.39 o 
  -4  -3   6        0.34        0.49      0.41 o 
  -3  -3   6       65.33       68.99      2.12 o 
  -2  -3   6      263.46      246.11      4.76 o 
  -1  -3   6      904.17      944.06     13.59 o 
   0  -3   6       70.22       70.50      2.00 o 
   1  -3   6      193.52      195.48      3.93 o 
   2  -3   6      100.95       95.77      2.31 o 
   3  -3   6      575.02      559.00      8.58 o 
   4  -3   6       48.27       55.48      1.51 o 
   5  -3   6       26.54       26.28      1.02 o 
   6  -3   6      372.42      363.88      7.17 o 
   7  -3   6      340.78      317.22      8.82 o 
   8  -3   6       80.83       74.88      6.33 o 
 -12  -2   6       40.84       39.69      3.89 o 
 -11  -2   6       63.69       64.05      2.26 o 
 -10  -2   6       72.11       73.94      2.19 o 
  -9  -2   6      514.27      485.76      8.06 o 
  -8  -2   6      222.02      224.06      4.59 o 
  -7  -2   6      342.70      367.46      7.55 o 
  -6  -2   6      182.37      182.85      4.47 o 
  -5  -2   6      100.74      113.67      3.73 o 
  -4  -2   6      177.15      179.24      4.10 o 
  -3  -2   6       82.08       85.52      2.06 o 
  -2  -2   6       24.04       24.22      0.92 o 
  -1  -2   6      141.77      137.22      2.61 o 
   0  -2   6      154.96      145.37      2.52 o 
   1  -2   6        1.57        3.28      0.46 o 
   2  -2   6      405.22      400.21      7.00 o 
   3  -2   6      239.93      232.51      4.23 o 
   4  -2   6      107.62      100.98      2.96 o 
   5  -2   6       29.82       26.06      1.23 o 
   6  -2   6      411.72      394.47      7.07 o 
   7  -2   6      246.74      260.70     14.77 o 
 -12  -1   6       39.08       37.78      1.65 o 
 -11  -1   6       12.64       11.56      1.10 o 
 -10  -1   6       83.65       81.34      3.16 o 
  -9  -1   6       52.30       54.61      6.95 o 
  -8  -1   6     1015.72     1040.72     23.28 o 
  -7  -1   6      373.56      380.39      8.31 o 
  -6  -1   6       63.13       55.73      2.04 o 
  -5  -1   6      125.64      136.98      3.55 o 
  -4  -1   6      429.92      445.37      6.90 o 
  -3  -1   6      382.97      418.67      4.87 o 
  -2  -1   6      200.62      215.75      2.59 o 
  -1  -1   6      943.73      923.56     10.25 o 
   0  -1   6      299.46      289.46      3.62 o 
   1  -1   6      602.88      660.19      8.12 o 
   2  -1   6     1136.69     1123.78     13.89 o 
   3  -1   6      726.23      793.56     15.58 o 
   4  -1   6     1517.47     1468.78     31.13 o 
   5  -1   6       72.98       68.54      2.78 o 
   6  -1   6      127.47      128.85      3.59 o 
   7  -1   6      984.01      980.38     26.55 o 
   8  -1   6      318.88      329.23      8.26 o 
   9  -1   6        2.12        2.80      0.73 o 
  10  -1   6       73.69       65.64      5.13 o 
  11  -1   6       43.89       43.83      3.72 o 
 -12   0   6       11.74       11.16      1.60 o 
 -11   0   6       52.81       51.14      3.78 o 
 -10   0   6       81.49       80.91      6.83 o 
  -9   0   6      390.68      374.78      7.35 o 
  -8   0   6        3.59        4.50      0.71 o 
  -7   0   6        0.59        0.86      1.06 o 
  -6   0   6        6.59       11.76      1.23 o 
  -5   0   6        0.56        2.89      0.50 o 
  -4   0   6      922.22      996.51     11.73 o 
  -3   0   6       11.06       15.46      0.87 o 
  -2   0   6      432.34      428.33      5.40 o 
  -1   0   6      147.96      150.78      2.14 o 
   0   0   6      644.97      602.08      7.45 o 
   1   0   6     1907.89     1940.11     25.01 o 
   2   0   6      188.40      181.34      3.29 o 
   3   0   6      132.05      123.66      2.43 o 
   4   0   6      168.51      176.37      3.32 o 
   5   0   6      167.69      180.83      3.43 o 
   6   0   6        0.26        1.49      0.80 o 
   7   0   6      314.03      317.61      6.96 o 
   8   0   6       70.05       78.45      2.50 o 
   9   0   6      123.25      109.22      4.41 o 
  10   0   6       43.55       47.61      3.74 o 
  11   0   6        4.17        3.70      0.64 o 
 -11   1   6       13.06       13.22      1.55 o 
 -10   1   6       85.04       80.62      3.14 o 
  -9   1   6       52.77       48.45      1.82 o 
  -8   1   6     1013.18     1024.69     15.79 o 
  -7   1   6      377.16      389.36      8.39 o 
  -6   1   6       61.28       51.99      3.51 o 
  -5   1   6      126.11      141.86      3.37 o 
  -4   1   6      428.96      441.38      5.96 o 
  -3   1   6      379.75      417.50      4.35 o 
  -2   1   6      198.64      212.73      2.48 o 
  -1   1   6      948.91      947.27      9.73 o 
   0   1   6      298.50      294.12      3.47 o 
   1   1   6      599.84      678.33      7.86 o 
   2   1   6     1138.19     1155.56     13.83 o 
   3   1   6      723.25      778.93     10.28 o 
   4   1   6     1514.74     1487.82     22.64 o 
   5   1   6       74.00       73.45      1.81 o 
   6   1   6      126.14      132.49      3.17 o 
   7   1   6      988.19      969.64     15.61 o 
   8   1   6      319.41      323.35      6.12 o 
   9   1   6        2.18        0.94      0.57 o 
  10   1   6       73.39       77.95      7.06 o 
  11   1   6       44.04       45.45      2.73 o 
 -11   2   6       63.99       62.45      2.79 o 
 -10   2   6       72.63       73.03      2.31 o 
  -9   2   6      515.59      497.58      8.72 o 
  -8   2   6      222.48      238.61      5.63 o 
  -7   2   6      341.92      359.71      9.81 o 
  -6   2   6      180.33      184.80      4.20 o 
  -5   2   6      100.46      112.91      2.19 o 
  -4   2   6      177.38      179.74      2.86 o 
  -3   2   6       82.00       83.49      1.46 o 
  -2   2   6       23.93       27.35      0.81 o 
  -1   2   6      142.75      143.50      2.19 o 
   0   2   6      153.72      147.28      2.50 o 
   1   2   6        1.57        3.39      0.47 o 
   2   2   6      405.71      409.04      6.40 o 
   3   2   6      239.75      229.10      4.17 o 
   4   2   6      108.24      103.06      2.58 o 
   5   2   6       30.86       25.98      1.71 o 
   6   2   6      412.18      409.30      7.54 o 
   7   2   6      247.79      263.67      4.55 o 
   8   2   6       64.46       74.41      3.03 o 
   9   2   6      103.37      108.01      3.42 o 
  10   2   6       12.64       14.70      1.04 o 
 -12   3   6       23.06       24.24      1.69 o 
 -11   3   6       10.23        9.67      2.11 o 
 -10   3   6       49.96       53.84      3.68 o 
  -9   3   6      274.09      265.17      5.35 o 
  -8   3   6       86.00       84.16      2.82 o 
  -7   3   6       56.94       65.39      2.52 o 
  -6   3   6       56.34       55.16      1.91 o 
  -5   3   6       82.67       84.88      2.01 o 
  -4   3   6        0.39        0.20      0.28 o 
  -3   3   6       65.32       67.54      1.58 o 
  -2   3   6      265.48      246.84      4.31 o 
  -1   3   6      905.05      942.15     13.94 o 
   0   3   6       69.40       71.01      1.69 o 
   1   3   6      194.10      199.10      4.34 o 
   2   3   6       99.99       98.21      3.31 o 
   3   3   6      573.94      582.30     12.67 o 
   4   3   6       47.77       56.34      1.75 o 
   5   3   6       26.43       25.51      1.62 o 
   6   3   6      372.76      362.67      5.89 o 
   7   3   6      340.99      314.40      6.35 o 
   8   3   6       81.21       78.95      2.42 o 
   9   3   6      136.81      143.19      3.86 o 
  10   3   6       14.78       17.08      1.49 o 
 -11   4   6       24.64       23.52      2.57 o 
 -10   4   6        4.94        4.41      0.86 o 
  -9   4   6       28.77       31.32      1.95 o 
  -8   4   6        0.53        1.16      1.00 o 
  -7   4   6        6.06        4.98      1.01 o 
  -6   4   6       67.18       65.05      2.52 o 
  -5   4   6      279.72      261.07      5.19 o 
  -4   4   6      651.19      646.51     10.38 o 
  -3   4   6      212.08      224.63      4.69 o 
  -2   4   6      344.19      335.36      8.12 o 
  -1   4   6       71.47       74.93      2.67 o 
   0   4   6      155.09      164.10      5.85 o 
   1   4   6       43.39       44.89      2.50 o 
   2   4   6       28.05       22.52      2.29 o 
   3   4   6      562.73      576.49     12.01 o 
   4   4   6       47.20       45.33      2.44 o 
   5   4   6      120.82      114.27      3.76 o 
   6   4   6      159.31      171.70      4.50 o 
   7   4   6       40.44       35.73      2.09 o 
   8   4   6       51.01       47.32      2.38 o 
   9   4   6       12.91       10.77      0.99 o 
 -10   5   6       11.39        9.48      1.36 o 
  -9   5   6        1.01       -0.66      1.21 o 
  -8   5   6       85.95       91.56      4.01 o 
  -7   5   6      139.99      146.11      8.07 o 
  -6   5   6       32.56       33.07      2.05 o 
  -5   5   6      266.84      282.93      7.20 o 
  -4   5   6      458.09      460.46      9.36 o 
  -3   5   6       44.97       41.49      2.10 o 
  -2   5   6       60.56       50.60      2.36 o 
  -1   5   6       87.45       91.51      3.87 o 
   0   5   6       67.69       66.99      4.68 o 
   1   5   6       46.18       41.54      4.07 o 
   2   5   6       85.50       86.33      9.43 o 
   3   5   6      589.63      583.13     14.24 o 
   4   5   6      395.82      398.50     10.77 o 
   5   5   6      105.97      113.69      5.09 o 
   6   5   6      112.93       99.89      9.73 o 
   7   5   6       14.18       12.17      1.18 o 
   8   5   6      109.32      109.74      4.25 o 
  -9   6   6       32.97       29.12      3.07 o 
  -7   6   6       23.78       26.75      3.20 o 
  -6   6   6      231.15      219.81     10.31 o 
  -5   6   6      118.17      115.42      6.25 o 
  -4   6   6       37.25       35.23      3.96 o 
  -3   6   6      201.72      195.16     10.58 o 
  -2   6   6      153.36      141.38     19.26 o 
  -1   6   6       73.89       73.28      8.17 o 
   0   6   6       96.31       85.69     11.79 o 
   1   6   6      275.37      251.47     18.26 o 
   2   6   6       16.30       11.81      5.54 o 
   3   6   6       20.55       20.05      2.24 o 
   4   6   6      128.49      118.97      5.64 o 
   5   6   6       50.88       53.23      5.34 o 
   7   6   6        3.60        2.12      0.73 o 
  -4   7   6       11.05       10.68      2.19 o 
  -3   7   6       10.21       10.94      2.29 o 
  -2   7   6       86.06       92.30      6.25 o 
   2   7   6       63.11       58.30      4.92 o 
   3   7   6       34.22       37.11      4.18 o 
   6   7   6        7.84       12.65      1.78 o 
  -3  -8   7       10.83        9.92      0.62 o 
  -2  -8   7       57.26       60.03      1.59 o 
  -1  -8   7       46.15       42.31      1.13 o 
   0  -8   7       99.24       98.04      2.27 o 
   1  -8   7       14.76       14.29      0.69 o 
  -6  -7   7        9.72       11.03      0.81 o 
  -5  -7   7      137.34      144.54      2.84 o 
  -4  -7   7        3.09        1.77      0.46 o 
  -3  -7   7       58.07       64.85      1.79 o 
  -2  -7   7       60.89       70.02      1.75 o 
  -1  -7   7        9.53        7.91      0.63 o 
   0  -7   7        8.29        6.96      0.59 o 
   1  -7   7       80.74       90.30      1.75 o 
   2  -7   7       82.91       75.31      2.48 o 
   3  -7   7       20.28       18.52      0.81 o 
   4  -7   7       14.80       16.97      0.75 o 
   5  -7   7       26.96       25.98      1.33 o 
  -8  -6   7       11.06       12.50      0.77 o 
  -7  -6   7       32.23       34.85      1.61 o 
  -6  -6   7       76.62       75.56      1.94 o 
  -5  -6   7       38.60       39.47      1.43 o 
  -4  -6   7       50.88       55.95      1.61 o 
  -3  -6   7       47.52       47.13      1.46 o 
  -2  -6   7       64.47       72.73      1.80 o 
  -1  -6   7       35.62       35.01      1.25 o 
   0  -6   7       34.44       30.88      1.20 o 
   1  -6   7       52.93       57.45      1.47 o 
   2  -6   7       10.63        8.86      0.79 o 
   3  -6   7      161.64      155.48      2.80 o 
   4  -6   7      195.68      206.68      6.66 o 
   5  -6   7      120.32      126.15      2.86 o 
   6  -6   7        2.46        2.18      0.49 o 
 -10  -5   7       28.74       30.73      1.64 o 
  -9  -5   7       40.17       47.59      1.98 o 
  -8  -5   7       74.32       73.81      1.97 o 
  -7  -5   7      109.43      107.80      2.54 o 
  -6  -5   7       39.81       42.73      1.50 o 
  -5  -5   7        7.59        7.69      0.70 o 
  -4  -5   7      192.53      196.18      3.26 o 
  -3  -5   7      111.52      110.80      2.14 o 
  -2  -5   7       16.59       12.74      0.82 o 
  -1  -5   7      131.53      128.29      2.48 o 
   0  -5   7      155.82      161.95      2.66 o 
   1  -5   7      115.71      123.48      2.87 o 
   2  -5   7       61.28       66.89      1.95 o 
   3  -5   7      333.60      326.04      5.04 o 
   4  -5   7       16.61       16.25      1.21 o 
   5  -5   7       29.87       30.37      1.10 o 
   6  -5   7       83.60       92.37      4.39 o 
   7  -5   7       42.47       42.48      2.80 o 
   8  -5   7        6.71        5.52      1.23 o 
 -11  -4   7        2.02        1.47      0.98 o 
 -10  -4   7        5.48        4.53      1.15 o 
  -9  -4   7       41.33       40.44      3.25 o 
  -8  -4   7       59.11       63.69      2.65 o 
  -7  -4   7       16.84       16.34      1.06 o 
  -6  -4   7       97.06       98.06      2.27 o 
  -5  -4   7      178.42      180.99      3.17 o 
  -4  -4   7      575.62      549.56      7.19 o 
  -3  -4   7       46.00       49.16      1.41 o 
  -2  -4   7      124.81      137.08      2.48 o 
  -1  -4   7       17.50       19.20      0.92 o 
   0  -4   7        4.39        3.41      0.50 o 
   1  -4   7      107.49      103.44      2.48 o 
   2  -4   7      379.36      365.71      5.00 o 
   3  -4   7      154.21      162.70      2.78 o 
   4  -4   7       58.11       63.81      1.61 o 
   5  -4   7       81.87       86.71      2.27 o 
   6  -4   7       75.23       70.95      2.15 o 
   7  -4   7      123.70      124.50      4.12 o 
   8  -4   7       96.35      113.60      6.56 o 
 -11  -3   7        7.95        7.26      2.02 o 
 -10  -3   7       14.40       13.52      2.32 o 
  -9  -3   7       12.62       10.42      1.60 o 
  -8  -3   7       62.12       61.46      2.47 o 
  -7  -3   7        5.41        5.75      0.57 o 
  -6  -3   7      117.81      117.90      2.43 o 
  -5  -3   7      152.70      149.43      3.25 o 
  -4  -3   7       36.54       33.07      1.08 o 
  -3  -3   7      243.12      254.22      4.70 o 
  -2  -3   7       38.86       36.75      1.87 o 
  -1  -3   7       81.98       74.23      2.14 o 
   0  -3   7       89.89       79.71      2.02 o 
   1  -3   7       50.82       46.27      1.47 o 
   2  -3   7       75.92       85.65      2.06 o 
   3  -3   7        5.96        9.57      0.63 o 
   4  -3   7       95.29       96.32      2.19 o 
   5  -3   7      119.61      112.92      2.79 o 
   6  -3   7      111.44      113.23      3.33 o 
   7  -3   7       35.11       32.05      3.67 o 
   8  -3   7       54.81       40.90      4.00 o 
 -12  -2   7       15.83       12.59      2.22 o 
 -11  -2   7       26.24       26.42      1.83 o 
 -10  -2   7      106.94      104.30      3.03 o 
  -9  -2   7       46.11       45.72      1.94 o 
  -8  -2   7      416.51      399.21      6.95 o 
  -7  -2   7       58.95       54.84      2.20 o 
  -6  -2   7      245.76      249.10      6.03 o 
  -5  -2   7      310.18      315.01      6.69 o 
  -4  -2   7       82.39       88.25      2.44 o 
  -3  -2   7       43.92       40.71      1.41 o 
  -2  -2   7      255.53      271.41      4.71 o 
  -1  -2   7       62.48       58.69      2.31 o 
   0  -2   7        2.38        4.04      0.58 o 
   1  -2   7      143.62      146.94      2.88 o 
   2  -2   7      354.53      387.58      7.32 o 
   3  -2   7      337.12      368.67      7.29 o 
   4  -2   7       51.93       54.57      1.66 o 
   5  -2   7      173.83      170.40      3.76 o 
   6  -2   7      269.18      249.77      6.42 o 
   7  -2   7       50.48       50.39      5.84 o 
 -12  -1   7       10.17       11.09      1.23 o 
 -11  -1   7       97.69       96.08      2.94 o 
 -10  -1   7       16.44       15.20      1.15 o 
  -9  -1   7        4.92        4.80      0.83 o 
  -8  -1   7      103.91       97.45      2.85 o 
  -7  -1   7        1.72        1.66      0.86 o 
  -6  -1   7        5.42        7.12      1.73 o 
  -5  -1   7       70.42       59.72      2.26 o 
  -4  -1   7       43.49       40.50      2.35 o 
  -3  -1   7       79.00       86.40      2.58 o 
  -2  -1   7       71.01       85.05      1.76 o 
  -1  -1   7      109.26      120.58      2.56 o 
   0  -1   7       61.31       67.46      1.39 o 
   1  -1   7      326.88      334.78      7.50 o 
   2  -1   7       29.77       35.72      2.44 o 
   3  -1   7       49.35       51.96      1.81 o 
   4  -1   7      202.74      210.10      4.86 o 
   5  -1   7       33.00       38.69      1.90 o 
   6  -1   7      131.39      128.33      8.61 o 
   7  -1   7      262.58      259.84      7.96 o 
   8  -1   7       89.26       95.03      4.97 o 
   9  -1   7       78.86       88.94      3.60 o 
 -12   0   7       41.18       57.19      2.43 o 
 -11   0   7        0.47        1.33      0.65 o 
 -10   0   7      324.93      295.81      7.50 o 
  -9   0   7        6.58        5.53      0.76 o 
  -8   0   7        0.15        0.58      0.71 o 
  -7   0   7      158.31      165.12      4.75 o 
  -6   0   7       68.68       61.33      2.37 o 
  -5   0   7       39.17       40.38      1.79 o 
  -4   0   7       11.90       14.51      1.17 o 
  -3   0   7      903.01      957.56     14.21 o 
  -2   0   7        1.37        1.89      0.50 o 
  -1   0   7       22.45       14.80      0.88 o 
   0   0   7       11.61       11.68      0.89 o 
   1   0   7      140.81      138.51      2.51 o 
   2   0   7      158.32      161.90      3.04 o 
   3   0   7      439.57      426.36      7.09 o 
   4   0   7       11.21       11.26      0.95 o 
   5   0   7       72.89       69.42      1.77 o 
   6   0   7      456.82      445.89      8.60 o 
   7   0   7      269.56      281.95      6.38 o 
   8   0   7      507.39      506.52     12.19 o 
   9   0   7       25.17       25.65      1.56 o 
  10   0   7       69.26       73.20      2.74 o 
 -12   1   7       10.26       11.01      1.60 o 
 -11   1   7       97.20       92.92      3.73 o 
 -10   1   7       16.41       16.25      2.70 o 
  -9   1   7        4.76        3.65      0.73 o 
  -8   1   7      102.96      101.13      2.62 o 
  -7   1   7        2.02        1.85      0.60 o 
  -6   1   7        5.56        6.61      1.06 o 
  -5   1   7       70.06       66.67      2.26 o 
  -4   1   7       44.33       41.55      1.71 o 
  -3   1   7       78.33       84.01      2.28 o 
  -2   1   7       70.65       86.09      1.64 o 
  -1   1   7      109.22      120.58      2.20 o 
   0   1   7       60.91       66.43      1.70 o 
   1   1   7      330.72      333.61      5.90 o 
   2   1   7       30.56       37.52      1.64 o 
   3   1   7       48.62       50.45      1.48 o 
   4   1   7      202.49      217.63      4.09 o 
   5   1   7       32.98       40.86      1.29 o 
   6   1   7      130.52      127.90      2.47 o 
   7   1   7      262.05      247.25      4.73 o 
   8   1   7       89.19       90.66      2.77 o 
   9   1   7       78.73       79.86      5.20 o 
  10   1   7        8.82        7.65      0.93 o 
 -11   2   7       26.16       27.82      2.09 o 
 -10   2   7      105.89      102.62      3.16 o 
  -9   2   7       46.29       47.37      1.94 o 
  -8   2   7      417.70      412.12      9.18 o 
  -7   2   7       58.64       52.38      2.02 o 
  -6   2   7      245.92      242.67      8.05 o 
  -5   2   7      308.84      303.38      6.78 o 
  -4   2   7       82.14       83.29      1.89 o 
  -3   2   7       43.59       41.44      1.07 o 
  -2   2   7      256.58      283.26      4.00 o 
  -1   2   7       63.23       60.64      1.51 o 
   0   2   7        2.30        3.58      0.48 o 
   1   2   7      143.22      147.98      2.90 o 
   2   2   7      354.20      401.54      6.34 o 
   3   2   7      336.57      372.87      6.16 o 
   4   2   7       51.54       54.12      1.64 o 
   5   2   7      172.51      170.41      3.32 o 
   6   2   7      269.30      246.30      4.27 o 
   7   2   7       49.52       50.94      1.88 o 
   8   2   7       63.12       57.00      2.10 o 
   9   2   7        6.46        5.94      0.75 o 
  10   2   7       11.75       14.46      1.73 o 
 -11   3   7        7.86        8.22      1.35 o 
 -10   3   7       14.19       12.14      1.17 o 
  -9   3   7       12.34       12.57      1.05 o 
  -8   3   7       61.15       62.56      3.34 o 
  -7   3   7        5.24        4.19      1.01 o 
  -6   3   7      117.10      112.05      3.76 o 
  -5   3   7      152.59      148.16      3.14 o 
  -4   3   7       37.25       34.92      1.61 o 
  -3   3   7      242.73      260.92      4.48 o 
  -2   3   7       37.98       43.52      1.47 o 
  -1   3   7       82.27       73.74      3.25 o 
   0   3   7       90.74       81.47      2.79 o 
   1   3   7       49.52       42.87      2.06 o 
   2   3   7       76.66       93.08      2.74 o 
   3   3   7        5.94        8.95      1.13 o 
   4   3   7       95.77      100.28      2.21 o 
   5   3   7      121.27      119.25      2.65 o 
   6   3   7      109.89      115.89      2.69 o 
   7   3   7       34.70       36.15      1.91 o 
   8   3   7       54.16       46.51      1.94 o 
   9   3   7       46.95       50.18      1.87 o 
 -11   4   7        2.01        1.88      0.65 o 
 -10   4   7        5.73        5.96      1.04 o 
  -9   4   7       41.52       42.15      2.09 o 
  -8   4   7       58.79       63.78      5.78 o 
  -7   4   7       16.48       13.34      1.52 o 
  -6   4   7       98.24       99.21      3.23 o 
  -5   4   7      177.11      182.51      4.41 o 
  -4   4   7      578.75      562.59     15.85 o 
  -3   4   7       46.04       48.24      1.66 o 
  -2   4   7      126.73      138.61      3.92 o 
  -1   4   7       17.76       19.11      1.51 o 
   0   4   7        4.22        3.04      1.05 o 
   1   4   7      108.15      107.14      7.57 o 
   2   4   7      379.31      369.97      9.00 o 
   3   4   7      154.82      163.93      7.03 o 
   4   4   7       58.44       63.78      2.80 o 
   5   4   7       82.45       89.28      2.96 o 
   6   4   7       75.96       73.11      3.35 o 
   7   4   7      124.04      130.61      3.68 o 
   8   4   7       96.66      106.68      3.44 o 
   9   4   7        5.56        5.48      0.65 o 
 -10   5   7       29.13       35.26      1.90 o 
  -9   5   7       39.27       43.30      2.47 o 
  -8   5   7       74.56       71.42      4.43 o 
  -7   5   7      107.98      110.96      7.35 o 
  -6   5   7       39.66       41.19      3.70 o 
  -5   5   7        7.70        5.26      0.98 o 
  -4   5   7      192.27      196.95     11.73 o 
  -3   5   7      109.62      108.59      6.18 o 
  -2   5   7       16.79       12.71      2.87 o 
  -1   5   7      130.38      123.86      6.72 o 
   0   5   7      156.93      133.81     12.07 o 
   1   5   7      114.03      118.04      9.22 o 
   2   5   7       61.11       63.24      3.54 o 
   3   5   7      335.35      318.43     14.01 o 
   4   5   7       17.14       16.07      2.06 o 
   5   5   7       30.21       28.55      3.56 o 
   6   5   7       84.54       91.55      3.95 o 
   7   5   7       42.69       45.09      2.01 o 
   8   5   7        6.82        5.72      0.73 o 
  -8   6   7       11.65       15.20      2.40 o 
  -6   6   7       76.77       74.30      5.29 o 
  -5   6   7       37.85       40.60      4.29 o 
  -4   6   7       51.35       58.08      4.67 o 
  -3   6   7       47.69       47.95      4.24 o 
   2   6   7       10.65       10.81      2.47 o 
   3   6   7      163.12      145.11      9.06 o 
   4   6   7      196.59      211.72     11.35 o 
   6   6   7        2.61        1.68      0.85 o 
  -3   7   7       59.08       65.83      4.93 o 
  -2   7   7       60.68       70.70      5.23 o 
   1   7   7       79.10       91.78      6.34 o 
  -5  -7   8       50.10       45.76      1.25 o 
  -4  -7   8       31.50       32.86      1.09 o 
  -3  -7   8       17.47       18.87      0.86 o 
  -2  -7   8       75.16       77.30      1.78 o 
  -1  -7   8       12.67       11.56      0.69 o 
   0  -7   8        7.03        5.67      0.48 o 
   1  -7   8       93.35      108.95      2.86 o 
   2  -7   8        2.52        0.64      0.33 o 
   3  -7   8       10.73       13.25      0.64 o 
  -8  -6   8       91.04       95.35      2.21 o 
  -7  -6   8       46.84       51.81      1.45 o 
  -6  -6   8       61.81       64.25      1.73 o 
  -5  -6   8      208.58      212.81      3.87 o 
  -4  -6   8       70.20       73.29      1.84 o 
  -3  -6   8       84.77       86.24      1.91 o 
  -2  -6   8        8.75        8.86      0.66 o 
  -1  -6   8       26.93       25.29      1.01 o 
   0  -6   8        7.67        6.39      0.57 o 
   1  -6   8      268.49      248.53      4.17 o 
   2  -6   8      123.81      130.07      3.01 o 
   3  -6   8       68.54       72.70      1.70 o 
   4  -6   8       26.46       26.40      0.98 o 
   5  -6   8       65.75       58.53      2.41 o 
  -9  -5   8        2.13        1.31      0.56 o 
  -8  -5   8        9.00        9.76      0.90 o 
  -7  -5   8       61.79       72.66      1.93 o 
  -6  -5   8       23.59       27.82      1.29 o 
  -5  -5   8      132.86      129.79      3.91 o 
  -4  -5   8        1.81        1.11      0.50 o 
  -3  -5   8      121.51      114.29      2.27 o 
  -2  -5   8       59.25       59.11      1.54 o 
  -1  -5   8       49.46       48.01      1.33 o 
   0  -5   8       24.32       20.47      1.03 o 
   1  -5   8       20.49       18.52      0.88 o 
   2  -5   8       15.92       12.16      0.70 o 
   3  -5   8        2.06        2.03      0.44 o 
   4  -5   8       64.40       73.25      2.21 o 
   5  -5   8        4.99        4.38      0.52 o 
   6  -5   8       10.73       11.62      0.97 o 
   7  -5   8       36.11       30.11      1.87 o 
 -10  -4   8        2.48        2.04      1.43 o 
  -9  -4   8       18.81       20.20      1.49 o 
  -8  -4   8       22.54       21.03      1.51 o 
  -7  -4   8       27.52       31.20      2.09 o 
  -6  -4   8       49.94       48.33      1.83 o 
  -5  -4   8       56.15       53.77      1.63 o 
  -4  -4   8      191.64      189.37      3.25 o 
  -3  -4   8       86.34       86.71      2.83 o 
  -2  -4   8        3.25        3.26      0.51 o 
  -1  -4   8      130.11      119.11      2.20 o 
   0  -4   8       92.87       97.48      2.16 o 
   1  -4   8      258.73      257.22      4.03 o 
   2  -4   8       91.24       94.41      2.29 o 
   3  -4   8       30.65       37.79      1.28 o 
   4  -4   8       22.39       24.78      1.17 o 
   5  -4   8       36.64       33.73      1.26 o 
   6  -4   8       14.38       16.19      1.50 o 
   7  -4   8       17.95       14.73      2.36 o 
 -11  -3   8        8.91        7.95      1.87 o 
 -10  -3   8       40.86       38.05      3.99 o 
  -9  -3   8        1.00        0.11      0.92 o 
  -8  -3   8       34.27       32.53      2.08 o 
  -7  -3   8      158.68      166.31      4.53 o 
  -6  -3   8        9.79        9.33      1.10 o 
  -5  -3   8       64.14       60.56      2.10 o 
  -4  -3   8      134.56      130.29      3.01 o 
  -3  -3   8       63.32       68.42      1.74 o 
  -2  -3   8       61.69       58.20      1.57 o 
  -1  -3   8      144.92      141.78      2.65 o 
   0  -3   8      162.51      153.10      2.61 o 
   1  -3   8       30.07       28.31      1.15 o 
   2  -3   8       14.43       17.24      0.88 o 
   3  -3   8       73.58       78.68      3.78 o 
   4  -3   8       60.04       62.49      1.79 o 
   5  -3   8      189.65      180.41      5.15 o 
   6  -3   8        0.06        1.08      1.10 o 
   7  -3   8       16.35       13.61      2.48 o 
 -11  -2   8       40.59       37.80      3.73 o 
 -10  -2   8       14.80       12.98      0.95 o 
  -9  -2   8       23.75       21.76      1.65 o 
  -8  -2   8      109.05       78.88      2.81 o 
  -7  -2   8      121.89      126.81      4.58 o 
  -6  -2   8      337.26      327.17      6.21 o 
  -5  -2   8        8.67        8.39      0.88 o 
  -4  -2   8        4.19        4.83      0.84 o 
  -3  -2   8        7.72        8.65      0.72 o 
  -2  -2   8      226.90      221.38      5.04 o 
  -1  -2   8        8.95        8.82      0.90 o 
   0  -2   8        3.56        8.54      0.78 o 
   1  -2   8       25.28       30.95      1.30 o 
   2  -2   8       70.22       76.13      2.94 o 
   3  -2   8       60.28       50.09      1.59 o 
   4  -2   8      340.35      359.48      7.34 o 
   5  -2   8      140.55      141.10      3.80 o 
   6  -2   8       55.15       53.80      2.50 o 
 -12  -1   8       79.31       95.93      4.18 o 
 -11  -1   8       16.22       21.40      2.42 o 
 -10  -1   8       32.39       25.05      3.28 o 
  -9  -1   8       24.45       17.62      1.41 o 
  -8  -1   8       51.57       49.29      4.55 o 
  -7  -1   8       27.89       28.91      1.75 o 
  -6  -1   8       50.47       45.03      3.45 o 
  -5  -1   8       55.19       47.46      2.75 o 
  -4  -1   8      121.03      127.44      3.54 o 
  -3  -1   8      287.02      282.98      5.81 o 
  -2  -1   8      102.91      104.90      2.81 o 
  -1  -1   8       51.27       54.65      1.98 o 
   0  -1   8       53.87       48.13      1.87 o 
   1  -1   8      155.74      149.25      4.51 o 
   2  -1   8      116.58      121.66      5.03 o 
   3  -1   8      139.61      131.00      3.95 o 
   4  -1   8      405.49      405.52      9.43 o 
   5  -1   8      113.30      104.91      3.54 o 
   6  -1   8      139.78      151.00      5.54 o 
   7  -1   8       34.70       36.69      2.93 o 
   8  -1   8       30.45       35.38      2.00 o 
 -12   0   8      191.02      210.93      9.50 o 
 -11   0   8        0.96        2.32      0.71 o 
 -10   0   8        0.01        0.43      0.62 o 
  -9   0   8        0.12       -0.01      0.69 o 
  -8   0   8       29.17       29.69      1.92 o 
  -7   0   8      204.98      202.82      5.76 o 
  -6   0   8        0.33        0.87      1.60 o 
  -5   0   8       15.74       13.07      2.04 o 
  -4   0   8      236.06      245.56      6.52 o 
  -3   0   8      736.09      755.73     14.59 o 
  -2   0   8     1509.28     1509.71     27.58 o 
  -1   0   8      333.96      363.02      7.76 o 
   0   0   8        1.33        0.94      0.60 o 
   1   0   8       66.70       69.67      1.86 o 
   2   0   8       66.63       69.16      2.27 o 
   3   0   8       19.28       25.68      1.77 o 
   4   0   8       17.45       21.45      1.32 o 
   5   0   8       31.45       27.48      4.13 o 
   6   0   8       68.52       48.76      2.09 o 
   7   0   8       77.20       84.80      3.68 o 
   8   0   8       46.36       47.04      9.28 o 
   9   0   8        3.10        1.08      0.64 o 
 -12   1   8       80.39       88.61      3.24 o 
 -11   1   8       16.24       18.90      1.69 o 
 -10   1   8       32.20       26.59      2.22 o 
  -9   1   8       24.78       20.96      2.84 o 
  -8   1   8       51.26       47.82      4.44 o 
  -7   1   8       28.47       30.16      1.53 o 
  -6   1   8       50.18       48.29      1.83 o 
  -5   1   8       55.26       48.30      1.97 o 
  -4   1   8      121.43      133.72      3.82 o 
  -3   1   8      285.94      277.86      7.81 o 
  -2   1   8      102.73      107.44      3.19 o 
  -1   1   8       51.56       56.26      2.33 o 
   0   1   8       54.18       49.35      2.93 o 
   1   1   8      156.64      154.68      3.94 o 
   2   1   8      115.01      123.15      2.68 o 
   3   1   8      139.30      132.46      2.86 o 
   4   1   8      407.46      397.31      6.13 o 
   5   1   8      114.37      107.22      3.11 o 
   6   1   8      140.52      148.60      4.54 o 
   7   1   8       34.69       33.14      2.64 o 
   8   1   8       30.76       31.40      1.41 o 
   9   1   8       45.10       43.02      2.14 o 
 -10   2   8       15.23       14.66      1.65 o 
  -9   2   8       23.32       24.63      2.57 o 
  -8   2   8      110.18       78.77      3.31 o 
  -7   2   8      120.55      125.01      3.38 o 
  -6   2   8      337.39      322.08      7.15 o 
  -5   2   8        8.69        9.60      1.16 o 
  -4   2   8        4.05        5.18      0.88 o 
  -3   2   8        7.44       10.15      1.21 o 
  -2   2   8      229.05      224.75      5.99 o 
  -1   2   8        9.18        8.60      0.84 o 
   0   2   8        3.89        7.74      0.88 o 
   1   2   8       25.97       32.86      1.65 o 
   2   2   8       71.83       77.49      3.22 o 
   3   2   8       61.31       53.52      1.65 o 
   4   2   8      340.89      374.08      6.26 o 
   5   2   8      140.15      144.02      3.51 o 
   6   2   8       53.98       53.28      1.93 o 
   7   2   8       55.62       54.45      1.97 o 
   8   2   8       30.77       28.78      1.44 o 
   9   2   8        4.25        4.33      0.81 o 
 -11   3   8        9.33       11.51      1.33 o 
 -10   3   8       40.44       38.41      2.09 o 
  -9   3   8        1.02        0.28      0.64 o 
  -8   3   8       34.64       32.96      1.79 o 
  -7   3   8      156.55      155.96      6.35 o 
  -6   3   8        9.63        9.52      1.10 o 
  -5   3   8       64.62       59.94      2.61 o 
  -4   3   8      134.70      130.61      4.21 o 
  -3   3   8       62.49       64.62      1.85 o 
  -2   3   8       61.60       64.04      3.34 o 
  -1   3   8      144.80      140.71      3.66 o 
   0   3   8      161.85      151.37      3.86 o 
   1   3   8       29.07       26.28      1.37 o 
   2   3   8       14.72       16.04      1.25 o 
   3   3   8       73.88       69.86      2.90 o 
   4   3   8       60.41       57.13      2.98 o 
   5   3   8      189.76      183.53      4.77 o 
   6   3   8        0.07        0.56      0.63 o 
   7   3   8       16.36       19.36      1.28 o 
   8   3   8       61.02       48.97      1.90 o 
   9   3   8        6.38        7.70      0.97 o 
 -10   4   8        2.48        2.81      0.79 o 
  -9   4   8       18.79       22.66      3.82 o 
  -8   4   8       22.02       19.71      1.54 o 
  -7   4   8       27.50       30.59      2.34 o 
  -6   4   8       49.77       50.75      2.76 o 
  -5   4   8       56.80       50.29      3.00 o 
  -4   4   8      189.49      188.37      6.06 o 
  -3   4   8       87.32       93.08      5.28 o 
  -2   4   8        3.24        3.70      1.31 o 
  -1   4   8      130.98      117.73      6.59 o 
   0   4   8       91.32       96.06      9.45 o 
   1   4   8      258.46      258.19     10.10 o 
   2   4   8       91.76       88.54      5.51 o 
   3   4   8       31.03       41.94      2.76 o 
   4   4   8       22.88       29.02      1.94 o 
   5   4   8       35.89       38.18      2.16 o 
   6   4   8       14.04       21.37      1.36 o 
   7   4   8       18.26       15.60      1.18 o 
   8   4   8       19.60       23.18      1.23 o 
  -9   5   8        2.16        2.61      0.86 o 
  -8   5   8        9.10       10.45      2.09 o 
  -7   5   8       62.11       71.90      3.48 o 
  -6   5   8       23.22       27.18      5.44 o 
  -5   5   8      132.61      126.40      6.69 o 
  -4   5   8        1.76        2.72      1.38 o 
  -3   5   8      121.74      117.01      4.40 o 
  -2   5   8       58.38       57.56      4.79 o 
  -1   5   8       49.07       43.73      6.19 o 
   0   5   8       23.74       24.89      6.32 o 
   1   5   8       20.30       20.38      2.29 o 
   2   5   8       15.69        8.90      2.25 o 
   3   5   8        2.01        2.48      1.17 o 
   4   5   8       63.07       66.24      5.63 o 
   5   5   8        5.16        5.92      1.09 o 
   6   5   8       10.85        9.74      1.30 o 
   7   5   8       36.90       36.77      1.60 o 
  -8   6   8       91.27       89.80      3.75 o 
  -7   6   8       46.70       42.24      4.29 o 
  -5   6   8      207.78      210.82     11.40 o 
  -4   6   8       71.04       70.71      5.28 o 
  -3   6   8       86.28       84.21      6.00 o 
   1   6   8      267.19      226.24     12.82 o 
   2   6   8      123.08      129.58      8.10 o 
   3   6   8       69.28       73.56      5.58 o 
   5   6   8       65.73       59.11      3.40 o 
  -4  -7   9       19.21       18.40      1.24 o 
  -3  -7   9        6.34        5.24      0.52 o 
  -2  -7   9        4.13        3.91      0.44 o 
  -1  -7   9        8.13        9.27      0.83 o 
   0  -7   9       29.64       33.37      1.19 o 
   1  -7   9        2.67        1.77      0.34 o 
  -7  -6   9       26.17       25.60      0.96 o 
  -6  -6   9      168.78      172.52      3.24 o 
  -5  -6   9       78.40       87.88      2.03 o 
  -4  -6   9       47.00       48.51      1.42 o 
  -3  -6   9       42.12       38.33      1.27 o 
  -2  -6   9       16.35       13.64      0.79 o 
  -1  -6   9      121.17      124.91      2.44 o 
   0  -6   9        9.44       10.98      0.73 o 
   1  -6   9        9.30        6.99      0.52 o 
   2  -6   9      133.60      143.99      3.44 o 
   3  -6   9       72.28       70.99      2.13 o 
   4  -6   9       32.53       31.32      1.01 o 
  -8  -5   9       56.73       63.53      1.97 o 
  -7  -5   9        8.64        7.24      0.81 o 
  -6  -5   9        6.07        5.51      0.65 o 
  -5  -5   9       57.57       59.47      1.67 o 
  -4  -5   9       31.56       29.46      1.33 o 
  -3  -5   9       67.52       64.56      1.61 o 
  -2  -5   9       44.46       46.10      1.30 o 
  -1  -5   9       39.33       35.20      1.15 o 
   0  -5   9       65.35       63.49      2.06 o 
   1  -5   9       64.16       55.67      2.39 o 
   2  -5   9      231.31      213.26      4.86 o 
   3  -5   9       10.84       10.26      0.80 o 
   4  -5   9       40.29       37.04      2.43 o 
   5  -5   9       77.73       79.01      2.25 o 
   6  -5   9       18.52       17.39      1.99 o 
  -9  -4   9       29.05       39.49      3.58 o 
  -8  -4   9        0.48        2.74      1.29 o 
  -7  -4   9        8.83        8.68      1.10 o 
  -6  -4   9      265.65      249.12      4.92 o 
  -5  -4   9       20.27       18.98      1.08 o 
  -4  -4   9       12.57       10.58      0.81 o 
  -3  -4   9      423.72      423.11      6.22 o 
  -2  -4   9      214.48      214.74      3.55 o 
  -1  -4   9      321.55      303.86      4.64 o 
   0  -4   9      187.36      186.88      3.36 o 
   1  -4   9       23.27       17.64      0.87 o 
   2  -4   9       37.84       44.37      1.65 o 
   3  -4   9       59.84       57.50      1.82 o 
   4  -4   9       45.13       45.96      1.53 o 
   5  -4   9       17.22       19.39      1.78 o 
   6  -4   9       20.32        9.31      1.96 o 
 -10  -3   9        4.72        5.51      1.90 o 
  -9  -3   9        2.71        2.60      1.98 o 
  -8  -3   9       25.84       28.76      2.29 o 
  -7  -3   9      286.50      271.72      6.64 o 
  -6  -3   9       27.58       24.15      1.94 o 
  -5  -3   9       63.70       65.26      2.90 o 
  -4  -3   9        5.22        6.80      1.08 o 
  -3  -3   9       23.99       26.14      1.35 o 
  -2  -3   9      103.02       99.84      4.53 o 
  -1  -3   9      161.44      162.42      3.77 o 
   0  -3   9       91.93       96.58      2.67 o 
   1  -3   9      217.63      214.08      4.39 o 
   2  -3   9      301.22      312.81      6.40 o 
   3  -3   9      288.20      287.53      8.15 o 
   4  -3   9       63.93       53.98      2.68 o 
   5  -3   9       63.70       76.95      5.06 o 
  -9  -2   9       64.03       65.80      6.61 o 
  -8  -2   9       16.36       15.63      1.26 o 
  -7  -2   9      204.76      204.46      4.87 o 
  -6  -2   9      291.79      266.94      7.64 o 
  -5  -2   9       99.65      104.24      4.16 o 
  -4  -2   9       65.99       70.77      2.34 o 
  -3  -2   9       15.48       15.17      1.19 o 
  -2  -2   9      161.74      156.44      3.63 o 
  -1  -2   9       61.77       64.61      1.99 o 
   0  -2   9        0.69        0.51      0.52 o 
   1  -2   9      287.86      263.38      5.35 o 
   2  -2   9       71.90       63.12      3.65 o 
   3  -2   9      631.68      606.23     18.11 o 
   4  -2   9       63.78       63.12      2.86 o 
   5  -2   9       14.33       11.12      0.90 o 
 -11  -1   9       20.29       19.02      1.17 o 
 -10  -1   9       56.57       54.19      2.36 o 
  -9  -1   9        8.95        8.89      1.08 o 
  -8  -1   9        8.76       10.55      1.22 o 
  -7  -1   9       39.64       42.41      3.76 o 
  -6  -1   9      159.21      160.54      4.64 o 
  -5  -1   9       82.69       92.67      5.25 o 
  -4  -1   9      236.03      222.47      5.74 o 
  -3  -1   9      155.52      160.74      7.15 o 
  -2  -1   9      123.46      118.31      3.45 o 
  -1  -1   9      134.69      131.49      3.69 o 
   0  -1   9       21.94       31.63      3.24 o 
   1  -1   9      124.95      126.85      5.14 o 
   2  -1   9       25.83       30.56      1.82 o 
   3  -1   9       93.50       88.54      4.11 o 
   4  -1   9        8.95       11.76      1.31 o 
   5  -1   9      325.90      311.42      8.95 o 
   6  -1   9       40.78       41.56      2.23 o 
   7  -1   9       63.67       61.07      2.93 o 
 -11   0   9       66.26       86.46      3.16 o 
 -10   0   9       16.67       18.71      1.84 o 
  -9   0   9       47.30       47.55      2.45 o 
  -8   0   9       11.54        9.55      1.28 o 
  -7   0   9       89.28       85.83      3.39 o 
  -6   0   9        0.06        0.11      0.76 o 
  -5   0   9      606.61      580.30     12.28 o 
  -4   0   9      116.09      112.10      7.38 o 
  -3   0   9       83.25       79.37      2.79 o 
  -2   0   9     1716.31     1655.87     30.32 o 
  -1   0   9     1975.76     1970.29     35.72 o 
   0   0   9       74.62       69.09      2.11 o 
   1   0   9       13.48       12.08      1.49 o 
   2   0   9        9.02        6.85      1.40 o 
   3   0   9       47.61       54.26      2.07 o 
   4   0   9        1.43        1.91      0.70 o 
   5   0   9       40.74       41.66      5.96 o 
   6   0   9       17.17       16.60      1.56 o 
   7   0   9        1.48        1.83      1.25 o 
   8   0   9       85.41       83.89      3.78 o 
 -11   1   9       19.86       17.30      2.59 o 
 -10   1   9       56.45       50.20      3.44 o 
  -9   1   9        8.39       10.51      1.10 o 
  -8   1   9        8.74        8.58      1.17 o 
  -7   1   9       39.46       41.17      1.81 o 
  -6   1   9      159.83      163.62      4.06 o 
  -5   1   9       83.09       93.89      3.24 o 
  -4   1   9      236.33      222.11      7.17 o 
  -3   1   9      154.66      160.04      5.29 o 
  -2   1   9      123.56      124.44      4.16 o 
  -1   1   9      134.16      131.51      3.86 o 
   0   1   9       22.49       24.05      1.84 o 
   1   1   9      126.04      126.22      5.08 o 
   2   1   9       26.02       30.90      1.42 o 
   3   1   9       92.79       91.98      2.11 o 
   4   1   9        9.14       11.94      0.71 o 
   5   1   9      322.42      298.83      6.28 o 
   6   1   9       40.25       36.29      1.94 o 
   7   1   9       63.41       61.11      2.28 o 
   8   1   9       40.47       41.05      2.57 o 
   9   1   9       65.55       68.89      3.12 o 
 -10   2   9       12.57       16.43      1.63 o 
  -9   2   9       63.94       60.40      2.31 o 
  -8   2   9       16.54       16.77      1.27 o 
  -7   2   9      204.63      204.89      4.94 o 
  -6   2   9      291.90      263.93      7.93 o 
  -5   2   9      100.81      112.40      4.51 o 
  -4   2   9       66.48       68.59      2.45 o 
  -3   2   9       15.51       15.39      1.87 o 
  -2   2   9      163.48      155.02      5.40 o 
  -1   2   9       61.07       64.96      3.07 o 
   0   2   9        0.67        0.89      0.66 o 
   1   2   9      289.14      270.96      5.63 o 
   2   2   9       71.82       65.44      1.83 o 
   3   2   9      630.41      624.40      9.81 o 
   4   2   9       64.06       62.67      1.81 o 
   5   2   9       14.32       11.20      0.94 o 
   6   2   9       32.38       37.01      1.64 o 
   7   2   9        0.95        1.55      0.85 o 
   8   2   9        5.77        6.39      0.92 o 
 -10   3   9        4.80        5.46      1.14 o 
  -9   3   9        2.67        3.31      0.88 o 
  -8   3   9       26.60       28.91      2.66 o 
  -7   3   9      285.52      292.22      8.34 o 
  -6   3   9       27.61       26.56      1.67 o 
  -5   3   9       63.44       64.96      4.69 o 
  -4   3   9        4.88        5.71      0.98 o 
  -3   3   9       24.45       27.46      2.78 o 
  -2   3   9      101.88       99.19      5.36 o 
  -1   3   9      161.17      162.46      7.22 o 
   0   3   9       91.23       92.97      3.17 o 
   1   3   9      217.91      218.41      7.92 o 
   2   3   9      302.00      313.28      6.70 o 
   3   3   9      288.90      293.32      5.53 o 
   4   3   9       64.11       57.44      2.39 o 
   5   3   9       62.34       67.04      3.60 o 
   6   3   9       40.02       40.95      1.78 o 
   7   3   9       28.28       27.39      1.41 o 
   8   3   9       49.18       54.99      2.46 o 
  -9   4   9       29.64       25.81      1.80 o 
  -8   4   9        0.44        0.95      0.70 o 
  -7   4   9        9.00        7.71      1.07 o 
  -6   4   9      265.58      261.95      6.99 o 
  -5   4   9       20.69       21.07      1.94 o 
  -4   4   9       12.28        9.89      1.47 o 
  -3   4   9      422.55      425.57      9.78 o 
  -2   4   9      215.16      203.56     10.34 o 
  -1   4   9      322.09      302.30     11.00 o 
   0   4   9      188.03      170.48      5.92 o 
   1   4   9       23.33       21.22      1.98 o 
   2   4   9       37.83       45.52      2.96 o 
   3   4   9       59.54       59.66      2.89 o 
   4   4   9       44.63       49.49      2.30 o 
   5   4   9       17.32       20.03      1.72 o 
   6   4   9       20.12       13.24      1.08 o 
   7   4   9       48.57       58.33      2.33 o 
  -8   5   9       56.07       60.80      5.75 o 
  -7   5   9        8.76        7.42      2.75 o 
  -6   5   9        6.19        6.79      1.36 o 
  -5   5   9       56.44       56.12      4.59 o 
  -4   5   9       31.13       32.24      3.69 o 
  -3   5   9       66.61       71.12      5.21 o 
  -2   5   9       44.08       39.71      4.46 o 
   0   5   9       64.62       56.79      5.56 o 
   1   5   9       65.47       68.18      5.21 o 
   2   5   9      230.30      233.65     11.89 o 
   3   5   9       10.86       10.26      2.95 o 
   4   5   9       40.22       45.54      2.48 o 
   5   5   9       78.25       78.49      3.42 o 
   6   5   9       18.85       19.29      1.15 o 
  -7   6   9       26.22       25.77      3.31 o 
  -6   6   9      168.41      163.82      9.29 o 
  -3   6   9       42.39       45.25      3.87 o 
  -2   6   9       16.55       14.06      2.53 o 
   0   6   9        9.97       12.06      2.49 o 
   1   6   9        8.92        7.35      2.07 o 
   3   6   9       73.90       72.09      4.10 o 
   4   6   9       31.87       30.62      2.23 o 
  -5  -6  10       78.37       78.45      1.88 o 
  -4  -6  10       23.03       25.49      1.62 o 
  -3  -6  10        4.34        4.26      0.48 o 
  -2  -6  10      179.03      171.49      3.35 o 
  -1  -6  10       34.07       30.41      1.75 o 
   0  -6  10        9.08        5.62      0.46 o 
   1  -6  10        7.47        4.65      0.61 o 
   2  -6  10      135.86      133.70      3.40 o 
  -7  -5  10       10.90       10.27      1.28 o 
  -6  -5  10      126.42      128.45      3.18 o 
  -5  -5  10       33.10       31.63      1.22 o 
  -4  -5  10       38.80       40.74      1.42 o 
  -3  -5  10      177.95      178.29      3.55 o 
  -2  -5  10       13.84       12.11      0.75 o 
  -1  -5  10       21.09       23.08      1.23 o 
   0  -5  10       89.72       85.47      2.43 o 
   1  -5  10       51.28       54.73      2.40 o 
   2  -5  10       37.59       36.72      2.33 o 
   3  -5  10      144.75      144.30      3.03 o 
   4  -5  10        6.19        4.22      1.06 o 
   5  -5  10        5.63        7.84      1.04 o 
  -8  -4  10       35.87       35.15      3.32 o 
  -7  -4  10       15.77       11.64      1.29 o 
  -6  -4  10       22.06       22.60      2.51 o 
  -5  -4  10      105.81      107.28      4.58 o 
  -4  -4  10       34.68       34.17      2.80 o 
  -3  -4  10       43.27       37.11      2.30 o 
  -2  -4  10      206.64      209.74      3.96 o 
  -1  -4  10       43.93       42.99      1.56 o 
   0  -4  10      262.99      274.59      5.03 o 
   1  -4  10       20.21       21.83      1.38 o 
   2  -4  10       88.56       80.37      2.90 o 
   3  -4  10       63.20       52.35      2.35 o 
   5  -4  10       29.05       24.60      2.68 o 
  -7  -3  10      113.33      113.44      8.12 o 
  -6  -3  10      150.08      141.84      5.54 o 
  -5  -3  10       49.03       52.90      3.40 o 
  -4  -3  10        8.89        9.62      1.45 o 
  -3  -3  10      157.37      150.86      5.60 o 
  -2  -3  10      335.85      302.93      7.36 o 
  -1  -3  10      145.27      145.51      6.06 o 
   0  -3  10      105.81       94.10      4.24 o 
   1  -3  10        1.67        1.92      0.90 o 
   2  -3  10       71.12       68.34      7.09 o 
   3  -3  10       14.94        7.94      1.95 o 
   4  -3  10       16.06       14.45      2.38 o 
  -8  -2  10       30.54       35.03      1.91 o 
  -7  -2  10       48.65       42.85      5.61 o 
  -6  -2  10       73.03       69.75      8.72 o 
  -5  -2  10      194.38      188.31      6.03 o 
  -4  -2  10      167.58      162.65      5.35 o 
  -3  -2  10      314.02      288.86      6.10 o 
  -2  -2  10       17.55       16.04      1.33 o 
  -1  -2  10      103.06      110.21      3.63 o 
   0  -2  10      356.93      359.86      7.67 o 
   1  -2  10       11.32       11.03      1.20 o 
   2  -2  10      108.99      117.57      6.13 o 
   3  -2  10      101.47      103.09      4.05 o 
 -10  -1  10       65.70       73.29      2.54 o 
  -9  -1  10       22.27       24.72      1.67 o 
  -8  -1  10       32.21       25.22      1.82 o 
  -7  -1  10       26.22       19.79      1.58 o 
  -6  -1  10       35.56       26.51      1.82 o 
  -5  -1  10      145.78      137.93      5.42 o 
  -4  -1  10       95.85       99.31      4.47 o 
  -3  -1  10       31.99       28.05      3.16 o 
  -2  -1  10      431.91      434.68     10.71 o 
  -1  -1  10      401.71      371.07      9.56 o 
   0  -1  10      273.43      266.94      7.38 o 
   1  -1  10       83.64       86.97      4.13 o 
   2  -1  10       33.54       25.28      3.97 o 
   3  -1  10      190.94      194.35      7.08 o 
   4  -1  10      159.74      153.78      5.90 o 
   5  -1  10       25.92       24.49      1.82 o 
   6  -1  10       19.32       17.28      1.35 o 
 -10   0  10        2.20        1.74      0.67 o 
  -9   0  10        3.32        2.53      0.79 o 
  -8   0  10       12.45       13.73      1.37 o 
  -7   0  10        0.64        0.94      0.78 o 
  -6   0  10       33.91       34.45      2.31 o 
  -5   0  10      395.20      372.49      9.65 o 
  -4   0  10        1.42        1.46      0.76 o 
  -3   0  10        0.00        0.85      0.64 o 
  -2   0  10      804.68      786.91     12.00 o 
  -1   0  10      313.38      284.45      7.81 o 
   0   0  10      351.22      343.32      7.29 o 
   1   0  10       68.05       69.81      2.91 o 
   2   0  10        4.76        3.36      1.06 o 
   3   0  10        2.58        0.64      0.97 o 
   4   0  10       24.85       18.83      1.96 o 
   5   0  10       15.37       13.42      1.40 o 
   6   0  10      276.68      284.59     16.08 o 
   7   0  10       26.28       33.58      2.10 o 
   8   0  10      186.99      197.57      7.07 o 
 -10   1  10       65.83       66.15      2.90 o 
  -9   1  10       22.68       25.91      2.00 o 
  -8   1  10       32.19       22.48      1.78 o 
  -7   1  10       26.27       20.15      2.00 o 
  -6   1  10       35.01       28.57      1.85 o 
  -5   1  10      145.50      143.14      4.12 o 
  -4   1  10       96.36      102.43      3.98 o 
  -3   1  10       31.71       27.86      1.93 o 
  -2   1  10      432.04      433.33      9.36 o 
  -1   1  10      404.15      383.89      8.32 o 
   0   1  10      273.35      271.52      5.12 o 
   1   1  10       83.26       85.72      2.85 o 
   2   1  10       33.57       29.18      1.13 o 
   3   1  10      191.31      189.03      3.78 o 
   4   1  10      159.37      148.32      4.44 o 
   5   1  10       25.73       26.20      2.45 o 
   6   1  10       19.43       18.53      1.62 o 
   7   1  10        2.01        0.76      0.74 o 
   8   1  10       15.59       13.28      1.23 o 
  -8   2  10       30.51       32.23      1.67 o 
  -7   2  10       48.61       45.50      3.36 o 
  -6   2  10       73.70       75.62      3.90 o 
  -5   2  10      193.78      185.54      5.87 o 
  -4   2  10      169.16      164.98      4.89 o 
  -3   2  10      313.90      297.52      7.52 o 
  -2   2  10       16.99       17.57      1.70 o 
  -1   2  10      103.60      112.70      3.94 o 
   0   2  10      358.83      350.25      8.87 o 
   1   2  10       11.31       11.94      0.87 o 
   2   2  10      108.51      115.29      2.77 o 
   3   2  10      100.44      103.30      3.21 o 
   4   2  10       20.23       25.00      2.74 o 
   5   2  10      108.10      101.22      3.43 o 
   6   2  10       66.33       68.52      2.78 o 
   7   2  10       15.01       12.82      1.46 o 
  -9   3  10       57.42       57.79      2.48 o 
  -8   3  10        3.02        2.65      0.91 o 
  -7   3  10      113.85      108.38      3.92 o 
  -6   3  10      150.09      150.38      5.15 o 
  -5   3  10       49.64       51.22      3.83 o 
  -4   3  10        9.15        9.84      1.14 o 
  -3   3  10      157.19      160.65      7.18 o 
  -2   3  10      335.53      306.47     15.07 o 
  -1   3  10      146.14      157.25      4.57 o 
   0   3  10      105.55       96.50      3.36 o 
   1   3  10        1.67        1.90      0.80 o 
   2   3  10       71.04       69.98      2.88 o 
   3   3  10       15.20       13.04      1.42 o 
   4   3  10       16.42       18.69      1.46 o 
   5   3  10       35.26       35.17      1.58 o 
   6   3  10       11.65       12.81      1.28 o 
   7   3  10        9.52       11.45      1.39 o 
  -8   4  10       35.53       34.67      2.11 o 
  -7   4  10       15.51       11.80      1.48 o 
  -6   4  10       21.53       24.45      2.13 o 
  -5   4  10      106.19      112.47      3.94 o 
  -4   4  10       34.89       39.37      2.15 o 
  -3   4  10       43.65       43.56      2.19 o 
  -2   4  10      207.71      212.79      5.79 o 
  -1   4  10       43.81       40.26      2.92 o 
   0   4  10      263.07      275.82      7.84 o 
   1   4  10       20.43       25.32      1.79 o 
   2   4  10       87.35       80.75      4.54 o 
   3   4  10       63.14       52.18      2.59 o 
   4   4  10        8.45       13.57      1.25 o 
   5   4  10       28.99       29.91      1.50 o 
   6   4  10       25.66       30.19      1.60 o 
  -7   5  10       10.66       10.20      1.30 o 
  -6   5  10      126.76      136.48      9.23 o 
  -5   5  10       33.23       35.78      4.39 o 
  -4   5  10       38.67       41.93      2.31 o 
  -3   5  10      177.81      194.73     10.19 o 
  -2   5  10       14.00       13.76      2.46 o 
  -1   5  10       21.61       26.08      2.45 o 
   0   5  10       90.45       86.54      3.91 o 
   1   5  10       51.18       55.21      3.32 o 
   2   5  10       37.85       39.94      2.51 o 
   3   5  10      144.00      146.62      5.55 o 
   4   5  10        6.10        4.29      0.84 o 
   5   5  10        5.70        7.82      1.13 o 
  -5   6  10       77.92       75.88      3.42 o 
  -4   6  10       23.09       19.76      3.11 o 
   1   6  10        7.18        5.56      1.34 o 
   2   6  10      136.42      137.51      6.56 o 
  -6  -5  11       29.11       19.95      5.16 o 
  -5  -5  11       25.00       23.37      3.51 o 
  -4  -5  11       10.38        6.85      1.98 o 
  -3  -5  11       12.13       10.06      1.23 o 
  -2  -5  11       39.94       48.23      1.98 o 
  -1  -5  11       56.04       52.63      1.54 o 
   0  -5  11       22.98       19.96      1.39 o 
   1  -5  11       22.07       23.39      1.33 o 
   2  -5  11      182.42      189.26      6.01 o 
   3  -5  11      173.92      179.59      5.60 o 
  -5  -4  11       88.27       83.54      4.39 o 
  -4  -4  11       70.17       74.17      6.66 o 
  -3  -4  11       70.16       79.56      7.02 o 
  -2  -4  11       74.42       63.39      5.33 o 
  -1  -4  11      156.34      141.92      8.36 o 
   0  -4  11       55.15       56.68     12.19 o 
   1  -4  11        4.35        2.52      0.95 o 
   2  -4  11       50.99       58.12      4.04 o 
   3  -4  11       94.14      101.26      5.89 o 
  -6  -3  11       26.14       23.50      4.25 o 
  -5  -3  11      149.32      123.33      8.76 o 
  -4  -3  11       37.90       41.82      2.68 o 
  -3  -3  11      290.52      279.68     17.93 o 
  -2  -3  11      148.15      150.30     12.25 o 
  -1  -3  11      271.30      269.49     17.22 o 
   0  -3  11      184.51      180.94     17.80 o 
   1  -3  11      112.44      102.82     11.94 o 
  -7  -2  11       37.54       37.10      8.07 o 
  -6  -2  11        1.26        0.71      0.65 o 
  -5  -2  11      182.75      177.45     17.04 o 
  -4  -2  11        6.88        8.07      2.57 o 
  -3  -2  11       35.74       38.68      6.05 o 
  -2  -2  11        6.02        9.84      1.65 o 
  -1  -2  11      190.87      178.74      6.12 o 
   0  -2  11       11.39       10.59      1.15 o 
   1  -2  11       26.72       30.73      6.61 o 
   2  -2  11       28.68       32.30      1.71 o 
  -9  -1  11       51.33       60.67      2.93 o 
  -8  -1  11       10.70       12.35      1.52 o 
  -7  -1  11       67.41       56.76      4.62 o 
  -6  -1  11      144.61      149.07      5.79 o 
  -5  -1  11        1.99        2.26      1.18 o 
  -4  -1  11        2.48        3.86      1.21 o 
  -3  -1  11       13.00        8.31      2.57 o 
  -2  -1  11      165.33      166.06      9.25 o 
  -1  -1  11      161.04      148.94      9.06 o 
   0  -1  11      111.34      109.02      5.86 o 
   1  -1  11      103.90      105.64      4.77 o 
   2  -1  11      109.09       99.55     27.85 o 
   3  -1  11       63.83       70.38      3.60 o 
   4  -1  11      101.20      110.26      4.64 o 
   5  -1  11        7.67        4.75      0.73 o 
 -10   0  11        0.11       -0.50      0.52 o 
  -9   0  11        1.76        3.23      0.76 o 
  -8   0  11       15.76       16.06      1.48 o 
  -7   0  11        4.52        6.37      1.05 o 
  -6   0  11       47.41       37.48      2.33 o 
  -5   0  11        0.41        4.57      1.36 o 
  -4   0  11       12.34        9.21      4.76 o 
  -3   0  11      113.56      126.60     15.73 o 
  -2   0  11      309.89      290.38     12.98 o 
  -1   0  11      165.76      160.47      6.78 o 
   0   0  11      278.33      264.98     13.90 o 
   1   0  11       21.19       17.40      5.29 o 
   2   0  11       61.65       66.29      3.86 o 
   3   0  11        3.78        1.06      0.98 o 
   4   0  11        8.73        9.10      1.37 o 
   5   0  11       10.35       10.03      1.24 o 
   6   0  11      110.93      110.16      4.56 o 
  -9   1  11       51.75       57.33      5.69 o 
  -8   1  11       11.02       12.37      1.44 o 
  -7   1  11       67.89       51.96      3.74 o 
  -6   1  11      144.89      141.16      8.21 o 
  -5   1  11        2.10        1.91      0.93 o 
  -4   1  11        2.44        1.96      0.91 o 
  -3   1  11       12.70       10.13      2.30 o 
  -2   1  11      167.49      180.88      6.75 o 
  -1   1  11      161.36      158.40      3.58 o 
   0   1  11      110.77      113.79      3.83 o 
   1   1  11      102.69      103.92      4.75 o 
   2   1  11      107.25       96.76      2.93 o 
   3   1  11       63.36       70.79      3.16 o 
   4   1  11      100.60      106.76      5.33 o 
   5   1  11        7.64        4.74      1.02 o 
   6   1  11       83.93       77.43      3.67 o 
  -8   2  11        9.40       13.00      1.42 o 
  -7   2  11       37.21       44.05      4.02 o 
  -6   2  11        1.18        0.76      0.77 o 
  -5   2  11      182.50      181.91      5.39 o 
  -4   2  11        7.22        8.18      1.16 o 
  -3   2  11       35.94       33.96      2.10 o 
  -2   2  11        5.85        7.90      1.26 o 
  -1   2  11      191.15      186.05      9.98 o 
   0   2  11       11.32       13.93      1.40 o 
   1   2  11       26.77       32.32      2.72 o 
   2   2  11       28.78       30.82      3.53 o 
   3   2  11       86.29       85.16      4.67 o 
   4   2  11       98.32       81.36      2.80 o 
   5   2  11        7.31        7.15      1.22 o 
   6   2  11        9.64        9.52      1.28 o 
  -8   3  11       14.94       15.16      2.90 o 
  -7   3  11        9.00        9.56      1.24 o 
  -6   3  11       26.49       28.36      2.18 o 
  -5   3  11      148.28      146.49      5.58 o 
  -4   3  11       37.60       40.03      2.30 o 
  -3   3  11      288.83      290.67      8.84 o 
  -2   3  11      149.00      146.87      5.06 o 
  -1   3  11      272.88      279.86      8.47 o 
   0   3  11      185.54      192.29      6.03 o 
   1   3  11      112.88      108.30      3.50 o 
   2   3  11       30.01       25.80      1.72 o 
   3   3  11        0.65       -0.16      0.54 o 
   4   3  11        6.82        6.77      0.88 o 
   5   3  11       44.42       53.78      3.71 o 
  -7   4  11        0.65        1.26      0.75 o 
  -6   4  11        3.52        4.29      1.03 o 
  -5   4  11       87.87       92.15      5.36 o 
  -4   4  11       70.01       79.13      3.07 o 
  -3   4  11       70.65       78.85      3.83 o 
  -2   4  11       75.67       75.60      3.65 o 
  -1   4  11      157.20      160.46      6.09 o 
   0   4  11       54.16       56.41      2.64 o 
   1   4  11        4.24        4.04      0.94 o 
   2   4  11       51.15       56.30      2.56 o 
   3   4  11       92.75      115.53      6.26 o 
   4   4  11        7.33        6.51      0.75 o 
  -6   5  11       29.41       27.99      1.82 o 
  -5   5  11       25.01       28.75      2.07 o 
  -4   5  11       10.62        7.99      1.30 o 
  -3   5  11       11.80        8.41      1.38 o 
  -2   5  11       39.42       49.71      6.37 o 
  -1   5  11       56.60       59.65      2.99 o 
   0   5  11       23.19       21.45      1.89 o 
   1   5  11       22.12       24.14      1.89 o 
   2   5  11      181.68      191.27      6.68 o 
   3   5  11      172.88      180.17      6.19 o 
  -2  -5  12        0.77        1.23      3.39 o 
  -1  -5  12       22.30       24.04      5.66 o 
   0  -5  12       36.28       30.38      6.04 o 
  -2  -3  12      174.81      147.64     13.60 o 
  -5  -2  12       54.35       36.71      7.19 o 
  -4  -2  12       28.27       22.23      6.25 o 
  -3  -2  12      105.00      110.56      7.49 o 
  -2  -2  12      117.75       90.69     11.61 o 
  -1  -2  12       85.38       80.66     10.70 o 
  -8  -1  12       18.47       17.13      1.36 o 
  -7  -1  12       24.87       28.46      2.16 o 
  -6  -1  12        8.94        8.81      1.36 o 
  -5  -1  12       33.04       33.84      4.68 o 
  -4  -1  12       40.86       39.46      2.59 o 
  -3  -1  12        6.92        4.74      1.16 o 
  -2  -1  12       38.91       37.49      6.31 o 
  -1  -1  12      139.83      155.42      6.51 o 
   0  -1  12       30.05       29.80      2.36 o 
   1  -1  12       63.74       65.05      3.41 o 
   2  -1  12       28.01       29.75      2.10 o 
   3  -1  12        6.39        5.31      0.79 o 
  -8   0  12       60.59       64.62      3.44 o 
  -7   0  12        0.97        0.13      0.77 o 
  -6   0  12        3.00        8.91      1.58 o 
  -5   0  12       13.83        9.22      3.11 o 
  -4   0  12       26.48       24.68      2.37 o 
  -3   0  12      126.16      120.88      7.54 o 
  -2   0  12      128.76      149.24      6.91 o 
  -1   0  12       19.87       19.40      2.29 o 
   0   0  12       95.84      109.49      5.46 o 
   1   0  12       20.88       20.45      2.13 o 
   3   0  12        7.19        8.82      1.26 o 
   4   0  12       19.80       29.10      2.04 o 
   5   0  12        5.97        7.62      0.89 o 
  -8   1  12       18.44       17.81      1.96 o 
  -7   1  12       24.10       30.17      2.73 o 
  -6   1  12        8.89        8.59      1.68 o 
  -5   1  12       33.00       32.97      2.76 o 
  -4   1  12       41.21       38.21      7.10 o 
  -3   1  12        6.94        4.25      1.48 o 
  -2   1  12       39.49       38.08      2.69 o 
  -1   1  12      139.95      144.33      5.24 o 
   0   1  12       29.23       28.93      2.06 o 
   1   1  12       63.43       59.10      3.90 o 
   2   1  12       27.72       26.95      2.55 o 
   3   1  12        6.20        4.51      1.21 o 
   4   1  12       22.53       19.49      1.79 o 
   5   1  12        2.77        4.19      0.80 o 
  -8   2  12       30.75       33.07      2.73 o 
  -5   2  12       54.66       50.28      2.38 o 
  -4   2  12       27.63       33.92      2.04 o 
  -3   2  12      106.28      112.93      4.44 o 
  -2   2  12      116.36      116.38      4.54 o 
  -1   2  12       84.80       85.47      3.63 o 
   0   2  12       53.83       55.53      2.63 o 
   1   2  12       35.42       34.69      1.89 o 
   2   2  12       89.34       89.57      8.27 o 
   3   2  12       10.73       13.67      1.28 o 
   4   2  12       32.61       35.07      2.52 o 
   5   2  12       15.18       12.97      1.36 o 
  -7   3  12       11.00       14.19      1.40 o 
  -6   3  12       19.07       17.56      1.46 o 
  -5   3  12       72.12       73.56      3.27 o 
  -4   3  12       76.39       82.98      3.66 o 
  -3   3  12       62.52       71.73     12.67 o 
  -2   3  12      175.20      189.52      9.00 o 
  -1   3  12       93.57      102.68      4.28 o 
   0   3  12       42.21       44.63      3.86 o 
   1   3  12       43.54       46.49      2.41 o 
   2   3  12        7.10        8.39      0.95 o 
   3   3  12        3.13        4.19      1.46 o 
   4   3  12       30.27       34.42      2.49 o 
  -6   4  12        1.53        2.82      0.77 o 
  -5   4  12        5.40        5.83      1.28 o 
  -4   4  12       13.47       11.12      1.36 o 
  -3   4  12       24.73       24.21      1.89 o 
  -2   4  12       13.07       14.06      1.50 o 
  -1   4  12      129.86      141.51      5.41 o 
   0   4  12       47.20       44.03      2.41 o 
   1   4  12       22.04       17.72      1.44 o 
   2   4  12        1.47        1.35      0.81 o 
  -3   5  12        3.69        2.95      1.56 o 
  -2   5  12        0.82        1.24      0.75 o 
  -1   5  12       22.39       25.77      1.70 o 
   0   5  12       36.33       37.50      5.01 o 
  -6  -1  13       50.04       54.86      2.57 o 
  -5  -1  13       15.02       22.23      1.74 o 
  -4  -1  13       19.49       21.34      1.82 o 
  -3  -1  13       40.04       39.00      2.43 o 
  -2  -1  13       27.38       31.57      2.20 o 
  -1  -1  13       70.21       85.07      3.77 o 
   0  -1  13       34.31       35.84      2.14 o 
   1  -1  13        1.60        0.82      0.56 o 
  -7   0  13       16.02       21.31      1.78 o 
  -6   0  13      102.10      109.35      4.94 o 
  -5   0  13      112.57      111.29      5.13 o 
  -4   0  13      107.98      112.16      5.25 o 
  -3   0  13       28.76       29.90      2.58 o 
  -2   0  13        1.21       -0.54      0.80 o 
  -1   0  13      142.47      148.99      6.48 o 
   0   0  13       53.69       62.08      3.49 o 
   1   0  13        3.15        4.39      0.95 o 
   2   0  13       18.47       16.00      1.50 o 
   3   0  13       17.53       15.83      1.24 o 
  -7   1  13        8.20        7.68      1.28 o 
  -6   1  13       49.46       56.14      3.34 o 
  -5   1  13       15.15       25.24      2.42 o 
  -4   1  13       20.21       22.99      2.34 o 
  -3   1  13       40.27       41.78      3.21 o 
  -2   1  13       27.60       32.02      2.77 o 
  -1   1  13       70.25       75.59      4.33 o 
   0   1  13       34.77       34.81      2.75 o 
   1   1  13        1.76        1.04      0.90 o 
   2   1  13        9.22        9.67      1.37 o 
   3   1  13       40.68       39.00      2.33 o 
  -6   2  13        6.43        4.24      1.23 o 
   1   2  13       35.85       36.80      2.85 o 
   2   2  13        8.09        8.15      1.30 o 
   3   2  13        3.09        5.79      1.04 o 
  -4   3  13       45.76       50.80      2.14 o 
  -3   3  13       80.07       85.60      3.26 o 
  -2   3  13       22.95       24.95      1.49 o 
  -1   3  13       56.82       53.24      2.28 o 
   0   3  13       23.32       21.46      1.23 o 
   1   3  13        1.97        1.48      1.10 o 
  -4   0  14      147.39      177.33      6.87 o 
  -3   0  14        2.15        4.01      0.85 o 
  -2   0  14       27.35       29.56      2.03 o 
  -1   0  14       17.83       14.58      1.35 o 
   0   0  14       20.14       20.70      1.49 o 
   1   0  14        0.58       -0.53      0.43 o 
  -4   1  14       15.45       22.86      1.98 o 
  -3   1  14       37.54       34.89      2.39 o 
  -2   1  14        8.49       10.03      1.34 o 
  -1   1  14       14.38       14.76      1.53 o 
   0   1  14       52.48       52.19      2.81 o 
  -2   2  14        0.51        0.08      0.80 o 
                                                 
